# Supplementary material for: Characterizing the supragingival microbiome of healthy pregnant women
Source: Front Cell Infect Microbiol. 2022 Nov 17;12:1016523. doi: 10.3389/fcimb.2022.1016523 (PMC9713012; doi:10.3389/fcimb.2022.1016523)
Supplement: Supplementary file 2 [file Table_1.xlsx]

## Sheet: Table.S1
Table.S1 Basic clinical information of all study subjects
Group	Age (year)	Ethnicity(Han=1,Minority=2)	Height(m)	Weight(KG)	Body mass index(BMI)	Use of antibiotics(Yes=1, No=2)	Systemic disease (Yes=1, No=2)	Decayed, missing, filled teeth number (DMFT)	Plaque index(PLI)	Gingival index (GI)	Periodontal probing depth
N	25	1	1.63	55	20.7008	2	2	0	1	1	3
N	23	1	1.65	58	21.3039	2	2	0	0	1	2
N	24	1	1.61	56	21.6041	2	2	0	2	0	2
N	25	1	1.6	52	20.3125	2	2	1	1	0	3
N	27	2	1.64	58	21.5645	2	2	0	1	1	3
N	33	1	1.62	60	22.8624	2	2	3	2	0	1
N	34	1	1.7	62	21.4533	2	2	0	1	0	3
N	33	1	1.62	49	18.6709	1	1	2	2	1	2
N	28	1	1.67	62	22.231	2	2	2	1	1	1
N	32	1	1.58	52	20.83	2	2	2	1	1	1
P1	28	1	1.6	54	21.0938	2	2	0	2	1	3
P1	32	1	1.63	57	21.4536	2	2	0	1	1	1
P1	26	1	1.56	50	20.5457	2	2	2	2	0	2
P1	22	1	1.67	65	23.3067	2	2	1	1	0	3
P1	34	2	1.65	61	22.4059	2	2	1	1	1	1
P1	27	1	1.7	70	24.2215	2	2	2	1	1	2
P1	25	1	1.68	66	23.3844	2	2	2	0	0	2
P1	32	1	1.73	76	25.3934	2	2	1	1	1	3
P1	29	1	1.69	69	24.1588	2	2	1	1	1	1
P1	32	1	1.68	65	23.03	2	2	3	1	0	2
P2	33	1	1.65	61	22.4059	2	2	2	1	0	2
P2	27	1	1.67	65	23.3067	2	2	3	1	1	1
P2	24	1	1.64	66	24.539	2	2	0	2	0	1
P2	33	1	1.64	63	23.4236	2	2	2	0	0	2
P2	28	1	1.64	65	24.1672	2	2	2	1	1	1
P2	30	1	1.68	66	23.3844	2	2	0	2	0	2
P2	25	1	1.69	70	24.5089	2	2	2	2	0	2
P2	29	1	1.71	70	23.939	2	2	2	2	1	2
P2	32	1	1.59	58	22.9421	2	2	1	0	0	2
P2	32	1	1.6	60	23.4375	2	2	2	0	1	3
P3	27	1	1.61	59	22.7615	2	2	1	0	1	3
P3	28	1	1.72	72	24.3375	2	2	1	2	1	3
P3	25	2	1.65	69	25.3444	2	2	1	1	1	2
P3	33	1	1.67	68	24.3824	2	2	1	1	0	2
P3	34	1	1.69	70	24.5089	2	2	0	0	1	1
P3	28	1	1.69	63	22.0581	2	2	2	2	0	2
P3	32	1	1.68	69	24.4473	2	2	3	0	0	3
P3	29	1	1.66	63	22.8625	2	2	0	1	0	2
P3	31	1	1.61	62	23.9188	2	2	3	1	0	1
P3	28	1	1.64	66	24.539	2	2	1	1	0	1

## Sheet: Table.S2
Table.S2 Sequence process information
Sample	Raw reads numbers	Clean reads numbers	Final reads	OTUs
N1	90098	78553	24440	387
N2	82695	73461	24440	549
N3	75364	65522	24440	555
N4	108199	95423	24440	607
N5	135984	118755	24440	485
N6	108058	94600	24440	609
N7	145265	125241	24440	536
N8	47425	39861	24440	447
N9	47559	40003	24440	363
N10	50787	44181	24440	397
P1-1	33345	28483	24347	339
P1-2	33950	29357	24347	338
P1-3	33706	30357	24347	320
P1-4	29229	25879	24347	433
P1-5	64738	56834	24347	389
P1-6	52429	46058	24347	351
P1-7	49233	41631	24347	432
P1-8	57430	49289	24347	419
P1-9	66144	55087	24347	596
P1-10	74013	64629	24347	487
P2-1	72347	62902	24347	488
P2-2	47072	42367	24347	497
P2-3	37515	31810	24347	475
P2-4	50436	42352	24347	440
P2-5	39547	35897	24347	409
P2-6	37706	33202	24347	536
P2-7	54732	47988	24347	518
P2-8	73367	62927	24347	409
P2-9	114609	98810	24347	429
P2-10	93529	79407	24347	330
P3-1	102228	87437	24347	428
P3-2	37287	32545	24347	400
P3-3	71878	61966	24347	414
P3-4	78943	71893	24347	293
P3-5	61378	54519	24347	258
P3-6	59342	52876	24347	441
P3-7	112625	99960	24347	374
P3-8	116008	102873	24347	298
P3-9	83856	75623	24347	352
P3-10	179187	150928	24347	339

## Sheet: Table.S3
Table.S3 The length distribution of the clean reads
Length of clean reads(bp)	Number of clean reads
0-200	0
200-260	15
260-320	22
320-360	43
360-380	23
380-400	77
400-420	1050187
420-440	1480914
440-460	77
460-480	49
480-500	42
500-520	23
520-540	14
540-560	0
560-600	0

## Sheet: Table.S4
Table.S4 Alpha diversity index
SampleID	chao1	goods coverage	observed species	PD whole tree	shannon	simpson
N1	621.18	0.99	387	41.68	5.24	0.95
N2	683.75	0.99	397	44.74	4.47	0.88
N3	875.78	0.99	549	55.67	5.96	0.96
N4	822.5	0.99	555	51.98	5.71	0.95
N5	830.14	0.99	607	55.62	6.01	0.96
N6	630.48	0.99	485	47.8	5.25	0.94
N7	864.89	0.99	609	55.26	5.77	0.95
N8	929.06	0.99	536	49.57	5.16	0.93
N9	749.94	0.99	447	45.13	5.39	0.93
N10	675.89	0.99	363	41.07	4.92	0.94
P1-1	840.13	0.99	463	46.73	5.31	0.95
P1-2	751.08	0.99	510	51.27	6.35	0.98
P1-3	557.7	0.99	387	39.83	5.56	0.96
P1-4	492.67	1	355	40.28	5.23	0.95
P1-5	697.27	0.99	501	46.97	5.81	0.95
P1-6	585.6	0.99	443	42.46	5.99	0.96
P1-7	671.44	0.99	437	44.25	5.43	0.95
P1-8	824.08	0.99	519	50.59	5.91	0.96
P1-9	731	0.99	476	44.95	5.7	0.95
P1-10	834.95	0.99	609	57.79	6.37	0.97
P2-1	695	0.99	530	52.43	6.05	0.97
P2-2	562.06	0.99	358	40.56	5.3	0.95
P2-3	735.07	0.99	513	55.73	5.95	0.96
P2-4	746.75	0.99	523	51.92	6.24	0.97
P2-5	621.55	0.99	448	44.44	5.79	0.97
P2-6	632.5	0.99	427	43.8	5.97	0.97
P2-7	746.28	0.99	539	54.06	6.08	0.96
P2-8	824.45	0.99	552	52.85	6.2	0.97
P2-9	607.88	0.99	421	42.54	6.07	0.97
P2-10	636.5	0.99	454	44.12	6.02	0.97
P3-1	593.67	0.99	437	40.19	6.13	0.97
P3-2	468.77	1	354	36.03	5.92	0.97
P3-3	579.14	0.99	403	39.88	5.96	0.97
P3-4	550.18	0.99	414	41.33	5.56	0.95
P3-5	514.18	1	318	32.96	5.67	0.97
P3-6	404.09	1	280	30.36	4.86	0.93
P3-7	622.44	0.99	438	40.78	5.97	0.97
P3-8	498.06	1	391	36.02	6.11	0.97
P3-9	418	1	329	30.89	5.59	0.95
P3-10	459.2	1	366	33.89	5.7	0.96

## Sheet: Table.S5
Table.S5 Kruskal-Wallis nonparametric test and pairwise comparisons of alpha diversity indices
Table.S5A Summary of the independent sample Kruskal-Wallis test
	Original hypothesis	Test	Significance	Decision
1	In the category of group, the distribution of chao1 is the same.	The independent sample Kruskal-Wallis test	0	Rejects the original hypothesis.
2	In the category of group, the distribution of simpson is the same.	The independent sample Kruskal-Wallis test	0.002	Rejects the original hypothesis.
3	The distribution of shannon is the same in the category of group.	The independent sample Kruskal-Wallis test	0.023	Rejects the original hypothesis.
Asymptotic significance is shown. The significance level is 0.05.
Table.S5B Pairwise comparison of Chao 1 indices
Sample 1-Sample 2	Test Statistics	Standard Error	Standard Test Statistics	Significance	Adj. Significance (a)
P3-P2	14.9	5.228	2.85	0.004	0.026
P3-P1	16.3	5.228	3.118	0.002	0.011
P3-N	22	5.228	4.208	0	0
P2-P1	1.4	5.228	0.268	0.789	1
P2-N	7.1	5.228	1.358	0.174	1
P1-N	5.7	5.228	1.09	0.276	1
Each row tests the original hypothesis that "Sample 1 has the same distribution as Sample 2".
Asymptotic significance (two-sided test) is shown. The significance level is 0.05.
a represents significance values that have been adjusted for multiple tests by Bonferroni correction.
Table.S5C Pairwise comparison of Simpson indices
Sample 1-Sample 2	Test Statistics	Standard Error	Standard Test Statistics	Significance	Adj. Significance (a)
N-P1	-10	5.037	-1.985	0.047	0.283
N-P3	-14.65	5.037	-2.908	0.004	0.022
N-P2	-18.55	5.037	-3.683	0	0.001
P1-P3	-4.65	5.037	-0.923	0.356	1
P1-P2	-8.55	5.037	-1.697	0.09	0.538
P3-P2	3.9	5.037	0.774	0.439	1
Each row tests the original hypothesis that "Sample 1 has the same distribution as Sample 2".
Asymptotic significance (two-sided test) is shown. The significance level is 0.05.
a represents significance values that have been adjusted for multiple tests by Bonferroni correction.
Table.S5D Pairwise comparison of the Shannon index
Sample 1-Sample 2	Test Statistics	Standard Error	Standard Test Statistics	Significance	Adj. Significance (a)
N-P1	-8.15	5.227	-1.559	0.119	0.714
N-P3	-8.35	5.227	-1.597	0.11	0.661
N-P2	-16.1	5.227	-3.08	0.002	0.012
P1-P3	-0.2	5.227	-0.038	0.969	1
P1-P2	-7.95	5.227	-1.521	0.128	0.77
P3-P2	7.75	5.227	1.483	0.138	0.829
Each row tests the original hypothesis that "Sample 1 has the same distribution as Sample 2".
Asymptotic significance (two-sided test) is shown. The significance level is 0.05.
a represents significance values that have been adjusted for multiple tests by Bonferroni correction.

## Sheet: Table.S6
Table.S6 Top 15 distinguished phyla
	N1	N2	N3	N4	N5	N6	N7	N8	N9	N10	P1-1	P1-2	P1-3	P1-4	P1-5	P1-6	P1-7	P1-8	P1-9	P1-10	P2-1	P2-2	P2-3	P2-4	P2-5	P2-6	P2-7	P2-8	P2-9	P2-10	P3-1	P3-2	P3-3	P3-4	P3-5	P3-6	P3-7	P3-8	P3-9	P3-10
Firmicutes	0.154419	0.205851	0.304378	0.20982	0.262971	0.200205	0.22009	0.239853	0.233142	0.425941	0.21919	0.177087	0.232529	0.209411	0.216858	0.215835	0.301514	0.155278	0.248813	0.205769	0.244722	0.314239	0.2259	0.228191	0.263707	0.25536	0.161579	0.195131	0.237439	0.229951	0.189648	0.203764	0.218617	0.175941	0.208388	0.212684	0.134943	0.185761	0.154746	0.136416
Proteobacteria	0.15446	0.179378	0.0963993	0.183142	0.301227	0.119517	0.16829	0.114403	0.386538	0.235106	0.133265	0.136538	0.138912	0.0972586	0.0364157	0.0786007	0.0503273	0.119026	0.0520049	0.175777	0.0938216	0.0297872	0.110106	0.0709083	0.0510229	0.0596563	0.211743	0.153928	0.0713175	0.195049	0.142471	0.114321	0.0778642	0.134452	0.12234	0.0295417	0.135925	0.0993863	0.0619885	0.254828
Cyanobacteria	0	0	0	0	0	0	0	0	0	0	0	0	0	0	0	0	4.09165e-05	0	0	0	0	0	0	0	0	0	0	0	0	0	0	0	0	0	0	0	0	0	0	0
Actinobacteria	0.116776	0.0305646	0.0466858	0.024018	0.110106	0.0402619	0.0400982	0.0370704	0.0305646	0.135516	0.0711948	0.124223	0.0910802	0.0252455	0.0163257	0.0601882	0.00883797	0.0285597	0.0181669	0.0589607	0.01473	0.0349427	0.0369067	0.0208674	0.00834697	0.00801964	0.02991	0.0585516	0.0506137	0.0670213	0.0278232	0.0367021	0.0212766	0.115385	0.0870295	0.0136252	0.022054	0.0240589	0.0177987	0.0337561
Fusobacteria	0.312152	0.305319	0.295663	0.264239	0.127005	0.364403	0.311088	0.301146	0.138543	0.0434124	0.310311	0.293903	0.367144	0.390139	0.308633	0.315998	0.290385	0.363625	0.324386	0.284206	0.292103	0.376759	0.328314	0.370581	0.381424	0.292349	0.279542	0.274304	0.29689	0.30581	0.308674	0.351759	0.25671	0.33662	0.386252	0.340712	0.355646	0.464566	0.466735	0.240098
Bacteroidetes	0.237193	0.235311	0.231506	0.271031	0.189607	0.238298	0.24775	0.28302	0.20982	0.154133	0.261416	0.234043	0.160106	0.231833	0.342717	0.30626	0.329501	0.299468	0.269108	0.223854	0.309247	0.20892	0.248895	0.286293	0.263543	0.314362	0.245786	0.249632	0.296154	0.193453	0.287561	0.265876	0.279337	0.199182	0.170458	0.273159	0.252414	0.201432	0.21829	0.314239
Saccharibacteria_TM7	0.014239	0.0154255	0.0120704	0.00900164	0.00413257	0.0231178	0.00904255	0.0138707	0.000572831	0.00507365	0.00319149	0.0191489	0.00658756	0.021563	0.0185352	0.0158756	0.00720131	0.016162	0.0508183	0.00908347	0.00143208	0.0197218	0.0279869	0.0204173	0.0164075	0.0175941	0.0395254	0.0158756	0.0243453	0.00450082	0.0224632	0.0160802	0.133183	0.0222177	0.0229133	0.114444	0.080892	0.0115794	0.06518	0.00654664
Spirochaetes	0.00924714	0.0185761	0.00679214	0.013257	0.000695581	0.011784	0.00212766	0.00977905	0.000368249	0.000613748	0.000900164	0.0148118	0.00339607	0.0204173	0.0557692	0.00699673	0.0110475	0.0165712	0.0335106	0.0391571	0.0427987	0.0135025	0.0209493	0.00184124	0.01473	0.0496727	0.0303191	0.0508592	0.0214812	0.00364157	0.0192717	0.00973813	0.0123159	0.0158347	0.00225041	0.014689	0.0173486	0.00936989	0.0129705	0.00703764
Gracilibacteria_GN02	0.00110475	0.00806056	0.00556465	0.0236498	0.00302782	0.0012275	8.18331e-05	0.000286416	0.000327332	4.09165e-05	4.09165e-05	0	0.00012275	0.00114566	0.000204583	0.00012275	0.000531915	8.18331e-05	0	0.000981997	0.000204583	0.000163666	0.000368249	4.09165e-05	0.000409165	0.000368249	0.000818331	4.09165e-05	0	0	0.00159574	0.000654664	0.000245499	0.000286416	0.000204583	0.000286416	0.000327332	0.00270049	0.00151391	0.00654664
Synergistetes	0.000286416	0.00106383	0.000531915	0.000900164	0.000613748	0.00094108	0.000695581	0.000327332	0.00012275	4.09165e-05	0.000245499	0.000163666	0.00012275	0.00282324	0.00441899	4.09165e-05	0.000286416	0.000654664	0.00225041	0.00192308	0.000368249	0.00151391	0.000368249	0.000327332	0.000368249	0.00151391	0.000204583	0.001473	0.00159574	0.000204583	0.000245499	0.000777414	0.000286416	0	0.000163666	0.000327332	0.000245499	0.000695581	0.000409165	0.000286416
Absconditabacteria_SR1	0	0.000245499	0.000204583	0.000450082	0.000204583	4.09165e-05	0.000490998	0.00012275	0	4.09165e-05	0.00012275	8.18331e-05	0	0.000163666	8.18331e-05	4.09165e-05	0.000286416	0.000531915	0.000163666	0.000163666	0.000286416	8.18331e-05	8.18331e-05	0.000245499	4.09165e-05	0.000572831	0.000245499	0.00012275	0	0.000204583	0.000204583	0.000286416	8.18331e-05	4.09165e-05	0	0.000490998	0.000204583	0.000450082	0.000368249	0.000163666
Chlorobi	8.18331e-05	0.000163666	0.000204583	0.000490998	0.000245499	0.00012275	0.000245499	0.00012275	0	8.18331e-05	8.18331e-05	0	0	0	0	0	0	4.09165e-05	0.000450082	8.18331e-05	0.000163666	0	0	0.00012275	0	8.18331e-05	0	4.09165e-05	0.00012275	4.09165e-05	4.09165e-05	0	0	0	0	4.09165e-05	0	0	0	0
Chloroflexi	4.09165e-05	4.09165e-05	0	0	8.18331e-05	4.09165e-05	0	0	0	0	4.09165e-05	0	0	0	4.09165e-05	0	0	0	0.000245499	0	8.18331e-05	0.00012275	0.00012275	0.00012275	0	0.000450082	0.000286416	4.09165e-05	4.09165e-05	0.00012275	0	4.09165e-05	8.18331e-05	4.09165e-05	0	0	0	0	0	8.18331e-05
unidentified	0	0	0	0	0	4.09165e-05	0	0	0	0	0	0	0	0	0	0	4.09165e-05	0	8.18331e-05	4.09165e-05	4.09165e-05	0.000245499	0	4.09165e-05	0	0	4.09165e-05	0	0	0	0	0	0	0	0	0	0	0	0	0
Chlamydiae	0	0	0	0	8.18331e-05	0	0	0	0	0	0	0	0	0	0	4.09165e-05	0	0	0	0	0	0	0	0	0	0	0	0	0	0	0	0	0	0	0	0	0	0	0	0
other	9.99201e-16	-2.22045e-16	1.11022e-16	5.55112e-16	4.44089e-16	-4.44089e-16	2.22045e-16	2.22045e-16	-4.44089e-16	7.77156e-16	-6.66134e-16	-4.44089e-16	5.55112e-16	1.11022e-16	-4.44089e-16	-6.66134e-16	-6.66134e-16	4.44089e-16	4.44089e-16	9.99201e-16	-2.22045e-16	-4.44089e-16	2.22045e-16	1.11022e-16	2.22045e-16	-2.22045e-16	-6.66134e-16	2.22045e-16	0	-2.22045e-16	9.99201e-16	8.88178e-16	-2.22045e-16	7.77156e-16	-2.22045e-16	0	3.33067e-16	0	0	0

## Sheet: Table.S7
Table.S7 Top 20 distinguished genus
	N1	N2	N3	N4	N5	N6	N7	N8	N9	N10	P1-1	P1-2	P1-3	P1-4	P1-5	P1-6	P1-7	P1-8	P1-9	P1-10	P2-1	P2-2	P2-3	P2-4	P2-5	P2-6	P2-7	P2-8	P2-9	P2-10	P3-1	P3-2	P3-3	P3-4	P3-5	P3-6	P3-7	P3-8	P3-9	P3-10
Leptotrichia	0.175409	0.162152	0.17144	0.15757	0.0579378	0.176841	0.162275	0.0743453	0.0777823	0.0144026	0.210802	0.21117	0.313216	0.186538	0.147791	0.263298	0.148322	0.241817	0.213502	0.219885	0.151964	0.300123	0.258633	0.29865	0.291653	0.138216	0.152578	0.195295	0.20045	0.236334	0.214116	0.267799	0.187602	0.295213	0.353232	0.215344	0.290426	0.387111	0.381219	0.129173
Prevotella	0.108388	0.0636661	0.104746	0.0519231	0.0193126	0.0858838	0.0592062	0.123118	0.00744681	0.0648936	0.109452	0.0912029	0.0476678	0.0704173	0.132447	0.152946	0.136457	0.149018	0.100286	0.0719722	0.10225	0.087234	0.0900164	0.215344	0.137234	0.154951	0.0801555	0.120049	0.163216	0.0269231	0.128314	0.136661	0.225041	0.0935352	0.063707	0.175614	0.120704	0.0503682	0.0744272	0.132979
Fusobacterium	0.136743	0.143167	0.124223	0.106178	0.0690671	0.187561	0.148813	0.2268	0.060761	0.0290098	0.099509	0.0827332	0.0538871	0.203355	0.160802	0.0527005	0.142062	0.121768	0.110843	0.0643208	0.140139	0.0766367	0.0696809	0.0719313	0.0889935	0.153928	0.126964	0.0790098	0.0963993	0.0694763	0.0945581	0.0839607	0.0677987	0.0414075	0.0327332	0.125368	0.0652209	0.077455	0.0855155	0.110925
Streptococcus	0.0718085	0.0950491	0.179869	0.0843699	0.231178	0.0824468	0.0746727	0.052455	0.130196	0.335065	0.134002	0.0551555	0.109697	0.0873977	0.0417758	0.101268	0.0563011	0.0398118	0.0551146	0.0912439	0.0672259	0.11874	0.100982	0.0555646	0.0815057	0.0545008	0.0292553	0.0774141	0.0717676	0.153723	0.0531915	0.0808101	0.066653	0.0706628	0.0880933	0.0576514	0.0278642	0.0777823	0.0441489	0.0472177
Capnocytophaga	0.0782324	0.0657938	0.0387889	0.0841653	0.105483	0.0766776	0.0191489	0.0517185	0.0736088	0.0201309	0.0457447	0.0756956	0.0365794	0.031383	0.0145254	0.058347	0.0140753	0.0429624	0.0267185	0.0696809	0.0349018	0.0294599	0.0423895	0.014689	0.0229542	0.00949264	0.0495908	0.0474632	0.0527414	0.111334	0.0301555	0.0512275	0.00981997	0.0677987	0.0745499	0.0141571	0.0420213	0.0757774	0.0259411	0.0496318
Neisseria	0.0281915	0.0996727	0.0217676	0.103642	0.113748	0.0496318	0.0290917	0.0208674	0.153232	0.0803191	0.0378887	0.023527	0.0748773	0.0355565	0.00343699	0.0254501	0.0163666	0.0617021	0.00830606	0.0544599	0.0427578	0.00286416	0.0432488	0.0191489	0.0187398	0.0261866	0.161948	0.0405892	0.00662848	0.0822422	0.051473	0.0492635	0.00531915	0.00474632	0.0447218	0.00253682	0.0600655	0.035761	0.0229542	0.0768822
Porphyromonas	0.0162439	0.0504092	0.0449673	0.080401	0.0336743	0.0257365	0.127414	0.041162	0.0944354	0.0234043	0.0460311	0.00761047	0.025982	0.0583879	0.108879	0.0606792	0.122586	0.0483224	0.0391571	0.0359247	0.0816285	0.0235679	0.0403846	0.016653	0.031874	0.0562602	0.0520458	0.0109247	0.00744681	0.0329378	0.0788052	0.0427987	0.0110065	0.00863339	0.00609656	0.0274141	0.0385434	0.0259411	0.0224223	0.0295417
Corynebacterium	0.082856	0.0129296	0.0170213	0.00851064	0.0128069	0.0227087	0.0210311	0.0296236	0.0114975	0.00355974	0.0633797	0.107651	0.0826923	0.0169394	0.00846972	0.0511457	0.00409165	0.019599	0.0128478	0.0407938	0.012275	0.0222586	0.0302782	0.0129705	0.00589198	0.0064239	0.0245499	0.0429624	0.0241817	0.0410802	0.0237725	0.0313011	0.0104337	0.0707038	0.0772913	0.0115385	0.0158756	0.019599	0.0161211	0.0311375
Veillonella	0.00490998	0.0049509	0.00957447	0.00163666	0.00613748	0.00859247	0.00102291	0.0727087	0.0664894	0.013748	0.0290917	0.0171849	0.0395254	0.00527823	0.01473	0.038707	0.0366203	0.00638298	0.0286007	0.0237316	0.00249591	0.036784	0.00400982	0.0661211	0.034329	0.0239362	0.0360065	0.0457038	0.0468085	0.0427169	0.0140344	0.047054	0.0562602	0.0339198	0.0586334	0.0216858	0.0215221	0.0263502	0.0061784	0.0160393
Campylobacter	0.0677987	0.0201309	0.0188625	0.00572831	0.0173486	0.0283552	0.0184534	0.01473	0.00180033	0.00339607	0.0411211	0.0647709	0.0243863	0.0131342	0.0157938	0.0171031	0.00347791	0.0166939	0.0207447	0.0427987	0.00842881	0.00879705	0.0316694	0.0207447	0.00969722	0.013707	0.0200491	0.0429624	0.0246727	0.0263912	0.0215221	0.0234861	0.066162	0.0447627	0.0286007	0.0173077	0.0298691	0.0290098	0.00752864	0.0481178
Selenomonas	0.0387889	0.0232815	0.0162848	0.00621931	0.00245499	0.0193126	0.0103519	0.0385025	0.00212766	0.00110475	0.0109656	0.0573241	0.0322013	0.0138707	0.0142799	0.0266776	0.0117021	0.0123977	0.0434943	0.024018	0.0155074	0.0373977	0.0129296	0.0190671	0.0175123	0.0352291	0.010761	0.0194354	0.0507774	0.0104746	0.011252	0.0285188	0.0171031	0.0310147	0.0425123	0.0326105	0.0144845	0.017144	0.020581	0.0216858
Tannerella	0.0102291	0.00564648	0.0115794	0.0189853	0.00351882	0.0115385	0.0150982	0.0178805	0.000981997	0.00106383	0.0469313	0.0114157	0.0218903	0.0349427	0.0479542	0.0189034	0.0184124	0.0180442	0.0353928	0.0174714	0.0306056	0.0336743	0.0410802	0.02009	0.0197218	0.0223813	0.0164075	0.00744681	0.0202537	0.0064239	0.025982	0.0147709	0.00564648	0.0236907	0.0139935	0.0278232	0.0297463	0.0220131	0.0247545	0.0205401
Treponema	0.00924714	0.0185761	0.00679214	0.013257	0.000695581	0.011784	0.00212766	0.00977905	0.000368249	0.000613748	0.000900164	0.0148118	0.00339607	0.0204173	0.0557692	0.00699673	0.0110475	0.0165712	0.0335106	0.0391571	0.0427987	0.0135025	0.0209493	0.00184124	0.01473	0.0496727	0.0303191	0.0508592	0.0214812	0.00364157	0.0192717	0.00973813	0.0123159	0.0158347	0.00225041	0.014689	0.0173486	0.00936989	0.0129705	0.00703764
Saccharibacteria_TM7_G_1	0.0141162	0.0113748	0.0105565	0.00793781	0.00413257	0.0223404	0.00855155	0.0130933	0.000490998	0.00490998	0.00261866	0.0120704	0.00450082	0.0144435	0.0144845	0.0145254	0.00503273	0.0145254	0.0384206	0.00552373	0.000736498	0.0159574	0.026473	0.0180033	0.012725	0.0152209	0.0328969	0.0119476	0.0160802	0.0037234	0.00838789	0.0104746	0.0302373	0.0160393	0.0220949	0.0555646	0.0317103	0.00994272	0.038748	0.00552373
Bacteroidales_G_2	0.000900164	0.024018	0.00601473	0.0118658	0.000204583	0.0162439	0.0167758	0.0246318	0.00114566	0.000490998	0.00695581	0.0356383	0.0109247	0.0224632	0.0218085	0.00323241	0.00887889	0.0208265	0.0386661	0.0059329	0.0207447	0.011293	0.0113339	0.00229133	0.0281915	0.0407938	0.0180033	0.00945172	0.00797872	0.00155483	0.0039689	0.00523732	0.00724223	0.00151391	0.0054419	0.0146481	0.0103928	0.0183715	0.0542962	0.0241817
Haemophilus	0.000613748	0.0044599	0.014198	0.00208674	0.0599018	0.00135025	0.00752864	0.0361702	0.154746	0.0929214	0.00368249	0.0044599	0.00151391	0.00163666	0.00184124	0.00552373	0.00425532	0.00167758	0.00126841	0.00806056	0.00425532	0.00126841	0.000900164	0.00499182	0.00106383	0.00257774	0.00425532	0.0338789	0.00212766	0.0371931	0.00585106	0.00212766	0.000736498	0.00846972	0.00135025	0.00180033	0.00331424	0.00180033	0.000695581	0.00229133
Ruminococcaceae_G_1	0.00114566	0.00331424	0.00961538	0.0169394	0.00012275	0.0039689	0.010802	0.00012275	0.000245499	0.0012275	0.000163666	0.00114566	0.00175941	0.00482815	0.00806056	8.18331e-05	0.0341244	0.0293372	0.0188625	0.0109247	0.0257365	0.0342881	0.0234452	0.00826514	0.0553601	0.0153437	0.0162848	0.00339607	0.00225041	0.00315057	0.0333061	0.00936989	0.0119067	0.00294599	0.00184124	0.0229951	0.0252046	0.0252864	0.0270867	0.0130115
Kingella	0.0230769	0.00826514	0.0126841	0.0264321	0.0162439	0.00977905	0.00409165	0.00826514	0.00654664	0.038707	0.010802	0.00920622	0.00683306	0.00896072	0.00388707	0.014689	0.00368249	0.00478723	0.00225041	0.0203355	0.00478723	0.00257774	0.0103928	0.00548282	0.00605565	0.00151391	0.00650573	0.0152619	0.0242635	0.0104746	0.0118249	0.0128887	0.00180033	0.0603928	0.00392799	0.00167758	0.022054	0.0096563	0.00323241	0.0324468
Aggregatibacter	0.00278232	0.0094108	0.00274141	0.0123977	0.0133797	0.00274141	0.0826105	0.0159984	0.0296645	0.000859247	0.0213175	0.00171849	0.00212766	0.00458265	0.00212766	0.000900164	0.0118249	0.0125614	0.00462357	0.0177169	0.0213993	0.00331424	0.00793781	0.0110475	0.00789689	0.00196399	0.00294599	0.00245499	0.00507365	0.014198	0.0394845	0.0158347	0.000490998	0.00253682	0.0104746	0.00245499	0.00761047	0.00290507	0.00458265	0.0498363
Gemella	0.00139116	0.0166121	0.0253682	0.0190262	0.00241408	0.00360065	0.0709083	0.00355974	0.0054419	0.03973	0.0054419	0.000818331	0.00118658	0.0201718	0.0102291	0.01027	0.0376023	0.0133388	0.00413257	0.0056874	0.0543372	0.00339607	0.00945172	0.00331424	0.00818331	0.0181669	0.0091653	0.00171849	0.00167758	0.000818331	0.0154664	0.00380524	0.00167758	0.00143208	0.0012275	0.00548282	0.000572831	0.00159574	0.00339607	0.00245499
other	0.127128	0.157119	0.152905	0.180728	0.230237	0.152905	0.110025	0.124468	0.12099	0.230442	0.0731997	0.114689	0.105155	0.145295	0.170908	0.0765548	0.173077	0.107856	0.163257	0.13036	0.135025	0.136866	0.123813	0.113789	0.105687	0.159534	0.119313	0.141776	0.153723	0.0851882	0.115262	0.0728723	0.204746	0.104746	0.0672259	0.151637	0.12545	0.0767594	0.1232	0.149345

## Sheet: Table.S8
Table.S8 Characteristic bacterial biomarkers screened by LEfSe
	Total mean	Sign Group	LDA(>3)	FDR(<0.05)
k__Bacteria.p__Proteobacteria	5.28746	N	4.62126	0.0325931
k__Bacteria.p__Bacteroidetes.c__Flavobacteriia	4.87553	N	4.15171	0.0499038
k__Bacteria.p__Bacteroidetes.c__Flavobacteriia.o__Flavobacteriales	4.87553	N	4.15171	0.0499038
k__Bacteria.p__Gracilibacteria_GN02.c__Gracilibacteria_GN02_C_2.o__Gracilibacteria_GN02_O_2.f__Gracilibacteria_GN02_F_2	3.3475	N	3.07418	0.0390646
k__Bacteria.p__Bacteroidetes.c__Flavobacteriia.o__Flavobacteriales.f__Flavobacteriaceae	4.87553	N	4.15171	0.0499038
k__Bacteria.p__Actinobacteria.c__Actinobacteria.o__Actinomycetales.f__Micrococcaceae.g__Micrococcus.s__luteus	3.38422	N	3.09448	1.4764e-06
k__Bacteria.p__Firmicutes	5.39035	N	4.49924	0.00927844
k__Bacteria.p__Gracilibacteria_GN02.c__Gracilibacteria_GN02_C_2	3.3475	N	3.07453	0.0390646
k__Bacteria.p__Actinobacteria.c__Actinobacteria.o__Actinomycetales.f__Micrococcaceae	4.34622	N	3.99	0.000911649
k__Bacteria.p__Bacteroidetes.c__Bacteroidia.o__Bacteroidales.f__Prevotellaceae.g__Prevotella.s__sp__HMT_472	4.01364	N	3.65823	0.0011484
k__Bacteria.p__Gracilibacteria_GN02.c__Gracilibacteria_GN02_C_2.o__Gracilibacteria_GN02_O_2.f__Gracilibacteria_GN02_F_2.g__Gracilibacteria_GN02_G_2.s__bacterium_HMT_873	3.3475	N	3.07431	0.0390646
k__Bacteria.p__Actinobacteria.c__Actinobacteria.o__Actinomycetales.f__Micrococcaceae.g__Micrococcus	3.38422	N	3.09448	1.4764e-06
k__Bacteria.p__Gracilibacteria_GN02.c__Gracilibacteria_GN02_C_2.o__Gracilibacteria_GN02_O_2	3.3475	N	3.07429	0.0390646
k__Bacteria.p__Proteobacteria.c__Alphaproteobacteria	3.54741	N	3.24411	5.39811e-07
k__Bacteria.p__Firmicutes.c__Bacilli.o__Bacillales.f__Bacillaceae	3.43472	N	3.10107	0.00384366
k__Bacteria.p__Bacteroidetes.c__Flavobacteriia.o__Flavobacteriales.f__Flavobacteriaceae.g__Bergeyella	4.13694	N	3.71338	0.000668002
k__Bacteria.p__Gracilibacteria_GN02.c__Gracilibacteria_GN02_C_2.o__Gracilibacteria_GN02_O_2.f__Gracilibacteria_GN02_F_2.g__Gracilibacteria_GN02_G_2	3.3475	N	3.07417	0.0390646
k__Bacteria.p__Proteobacteria.c__Betaproteobacteria.o__Neisseriales.f__Neisseriaceae.g__Neisseria.s__elongata	4.55524	N	4.1975	0.00269341
k__Bacteria.p__Firmicutes.c__Bacilli	5.2213	N	4.65998	0.0161519
k__Bacteria.p__Bacteroidetes.c__Flavobacteriia.o__Flavobacteriales.f__Flavobacteriaceae.g__Capnocytophaga.s__granulosa	3.82329	N	3.4819	0.00639439
k__Bacteria.p__Bacteroidetes.c__Flavobacteriia.o__Flavobacteriales.f__Flavobacteriaceae.g__Bergeyella.s__sp__HMT_322	4.02787	N	3.6634	0.000220049
k__Bacteria.p__Proteobacteria.c__Gammaproteobacteria	4.83599	N	4.3035	0.0426774
k__Bacteria.p__Actinobacteria.c__Actinobacteria.o__Actinomycetales	4.53499	N	4.10416	0.00664067
k__Bacteria.p__Firmicutes.c__Clostridia.o__Clostridiales.f__Peptostreptococcaceae_XI.g__Peptostreptococcus	3.53618	P1	3.13397	0.014485
k__Bacteria.p__Bacteroidetes.c__Bacteroidia.o__Bacteroidales.f__Porphyromonadaceae.g__Tannerella.s__sp__HMT_286	4.38569	P1	3.89322	0.00458467
k__Bacteria.p__Bacteroidetes.c__Bacteroidia.o__Bacteroidales.f__Porphyromonadaceae.g__Porphyromonas.s__gingivalis	3.93905	P1	3.51715	0.048277
k__Bacteria.p__Firmicutes.c__Clostridia.o__Clostridiales.f__Peptostreptococcaceae_XI.g__Peptostreptococcus.s__stomatis	3.52993	P1	3.12726	0.0311947
k__Bacteria.p__Bacteroidetes.c__Bacteroidia.o__Bacteroidales.f__Porphyromonadaceae.g__Tannerella	4.43354	P1	3.94575	0.00510592
k__Bacteria.p__Fusobacteria.c__Fusobacteriia.o__Fusobacteriales.f__Leptotrichiaceae.g__Leptotrichia.s__sp__HMT_417	4.15173	P2	3.78331	0.000667494
k__Bacteria.p__Bacteroidetes.c__Bacteroidia.o__Bacteroidales.f__Bacteroidaceae	3.58687	P2	3.24604	3.84536e-05
k__Bacteria.p__Firmicutes.c__Clostridia.o__Clostridiales.f__Clostridiales_F_3.g__Clostridiales_F_3G_1	3.69576	P2	3.3093	0.00247304
k__Bacteria.p__Spirochaetes.c__Spirochaetia.o__Spirochaetales.f__Spirochaetaceae.g__Treponema	4.39758	P2	3.91878	0.0233417
k__Bacteria.p__Spirochaetes.c__Spirochaetia.o__Spirochaetales	4.39758	P2	3.91878	0.0233417
k__Bacteria.p__Firmicutes.c__Clostridia.o__Clostridiales.f__Clostridiales_F_3	3.69576	P2	3.3093	0.00247304
k__Bacteria.p__Firmicutes.c__Clostridia.o__Clostridiales.f__Clostridiales_F_3.g__Clostridiales_F_3G_1.s__bacterium_HMT_876	3.69576	P2	3.3093	0.00247304
k__Bacteria.p__Bacteroidetes.c__Bacteroidia.o__Bacteroidales.f__Bacteroidaceae.g__Bacteroides	3.40359	P2	3.083	7.16195e-05
k__Bacteria.p__Spirochaetes	4.39758	P2	3.91878	0.0233417
k__Bacteria.p__Bacteroidetes.c__Bacteroidia.o__Bacteroidales.f__Prevotellaceae.g__Prevotella.s__denticola	3.3475	P2	3.08898	0.00174279
k__Bacteria.p__Spirochaetes.c__Spirochaetia.o__Spirochaetales.f__Spirochaetaceae.g__Treponema.s__denticola	3.66344	P2	3.13848	0.0454073
k__Bacteria.p__Spirochaetes.c__Spirochaetia	4.39758	P2	3.91878	0.0233417
k__Bacteria.p__Bacteroidetes.c__Bacteroidetes_C_1.o__Bacteroidetes_O_1.f__Bacteroidetes_F_1.g__Bacteroidetes_G_5.s__bacterium_HMT_511	3.63597	P2	3.24585	0.0067677
k__Bacteria.p__Bacteroidetes.c__Bacteroidia.o__Bacteroidales.f__Bacteroidaceae.g__Bacteroides.s__heparinolyticus	3.36086	P2	3.04961	9.78868e-05
k__Bacteria.p__Firmicutes.c__Negativicutes.o__Veillonellales.f__Veillonellaceae.g__Veillonella.s__atypica	3.60534	P2	3.30896	0.00934838
k__Bacteria.p__Fusobacteria.c__Fusobacteriia.o__Fusobacteriales.f__Leptotrichiaceae.g__Leptotrichia.s__sp__HMT_498	4.43263	P2	4.08991	0.00170162
k__Bacteria.p__Spirochaetes.c__Spirochaetia.o__Spirochaetales.f__Spirochaetaceae	4.39758	P2	3.91878	0.0233417
k__Bacteria.p__Fusobacteria.c__Fusobacteriia.o__Fusobacteriales.f__Leptotrichiaceae.g__Leptotrichia	5.43477	P3	4.8422	0.00207463
k__Bacteria.p__Fusobacteria.c__Fusobacteriia.o__Fusobacteriales.f__Leptotrichiaceae.g__Leptotrichia.s__sp__HMT_225	3.34106	P3	3.01541	4.54407e-05
k__Bacteria.p__Fusobacteria.c__Fusobacteriia.o__Fusobacteriales.f__Leptotrichiaceae.g__Leptotrichia.s__sp__HMT_223	4.2338	P3	3.94043	0.000380628
k__Bacteria.p__Saccharibacteria_TM7.c__Saccharibacteria_TM7_C_1.o__Saccharibacteria_TM7_O_1.f__Saccharibacteria_TM7_F_2.g__Saccharibacteria_TM7_G_5	4.3769	P3	4.06145	0.00107612
k__Bacteria.p__Firmicutes.c__Negativicutes.o__Veillonellales.f__Veillonellaceae.g__Veillonella.s__parvula	3.56614	P3	3.24102	0.0104093
k__Bacteria.p__Saccharibacteria_TM7.c__Saccharibacteria_TM7_C_1.o__Saccharibacteria_TM7_O_1.f__Saccharibacteria_TM7_F_2.g__Saccharibacteria_TM7_G_5.s__bacterium_HMT_356	4.3769	P3	4.06145	0.00107612
k__Bacteria.p__Fusobacteria.c__Fusobacteriia.o__Fusobacteriales.f__Leptotrichiaceae.g__Leptotrichia.s__sp__HMT_463	4.05781	P3	3.67498	0.000165969
k__Bacteria.p__Fusobacteria.c__Fusobacteriia.o__Fusobacteriales.f__Leptotrichiaceae	5.43502	P3	4.84249	0.00207463
k__Bacteria.p__Fusobacteria.c__Fusobacteriia.o__Fusobacteriales.f__Leptotrichiaceae.g__Leptotrichia.s__shahii	4.4052	P3	4.10467	0.00131123
k__Bacteria.p__Bacteroidetes.c__Bacteroidia.o__Bacteroidales.f__Prevotellaceae.g__Prevotella.s__salivae	3.32874	P3	3.01619	0.00198456
k__Bacteria.p__Saccharibacteria_TM7.c__Saccharibacteria_TM7_C_1.o__Saccharibacteria_TM7_O_1.f__Saccharibacteria_TM7_F_2	4.3769	P3	4.06145	0.00107612
k__Bacteria.p__Fusobacteria.c__Fusobacteriia.o__Fusobacteriales.f__Leptotrichiaceae.g__Leptotrichia.s__wadei	4.59697	P3	4.28211	0.00584735
k__Bacteria.p__Bacteroidetes.c__Bacteroidia.o__Bacteroidales.f__Prevotellaceae.g__Prevotella.s__oulorum	3.95055	P3	3.62492	0.000876998

## Sheet: Table.S9
Table.S9 Network information of in four groups
N							P1							P2							P3
Source	Target	correlation	p value	FDR	Weight	positive/negative	Source	Target	correlation	p value	FDR	Weight	positive/negative	Source	Target	correlation	p value	FDR	Weight	positive/negative	Source	Target	correlation	p value	FDR	Weight	positive/negative
Haemophilus	Campylobacter	-0.793939	0.00609992	0.0772657	0.793939	negative	Haemophilus	Bacteroidales_G_2	-0.636364	0.0479117	0.313904	0.636364	negative	Gemella	Bacteroidales_G_2	0.854545	0.0016368	0.0777482	0.854545	positive	Corynebacterium	Capnocytophaga	0.769697	0.00922195	0.25031	0.769697	positive
Saccharibacteria_TM7_G_1	Campylobacter	0.806061	0.00486206	0.0769826	0.806061	positive	Gemella	Campylobacter	-0.854545	0.0016368	0.103664	0.854545	negative	Ruminococcaceae_G_1	Bacteroidales_G_2	0.672727	0.0330412	0.324627	0.672727	positive	Gemella	Fusobacterium	0.842424	0.00222003	0.111729	0.842424	positive
Selenomonas	Campylobacter	0.769697	0.00922195	0.0973428	0.769697	positive	Campylobacter	Capnocytophaga	0.806061	0.00486206	0.13197	0.806061	positive	Kingella	Campylobacter	0.781818	0.00754701	0.143393	0.781818	positive	Veillonella	Fusobacterium	-0.636364	0.0479117	0.577025	0.636364	negative
Gemella	Capnocytophaga	-0.721212	0.0185732	0.15343	0.721212	negative	Corynebacterium	Capnocytophaga	0.830303	0.00294023	0.111729	0.830303	positive	Ruminococcaceae_G_1	Campylobacter	-0.684848	0.0288828	0.304874	0.684848	negative	Kingella	Haemophilus	0.781818	0.00754701	0.238989	0.781818	positive
Selenomonas	Corynebacterium	0.878788	0.000813862	0.0515446	0.878788	positive	Kingella	Capnocytophaga	0.842424	0.00222003	0.105451	0.842424	positive	Corynebacterium	Capnocytophaga	0.769697	0.00922195	0.159288	0.769697	positive	Prevotella	Leptotrichia	-0.854545	0.0016368	0.111729	0.854545	negative
Campylobacter	Corynebacterium	0.733333	0.0158006	0.13646	0.733333	positive	Porphyromonas	Capnocytophaga	-0.636364	0.0479117	0.313904	0.636364	negative	Kingella	Capnocytophaga	0.818182	0.00381492	0.115474	0.818182	positive	Aggregatibacter	Neisseria	0.878788	0.000813862	0.111729	0.878788	positive
Saccharibacteria_TM7_G_1	Corynebacterium	0.818182	0.00381492	0.0769826	0.818182	positive	Campylobacter	Corynebacterium	0.806061	0.00486206	0.13197	0.806061	positive	Bacteroidales_G_2	Corynebacterium	-0.636364	0.0479117	0.364129	0.636364	negative	Capnocytophaga	Prevotella	-0.709091	0.0216659	0.411653	0.709091	negative
Streptococcus	Fusobacterium	-0.818182	0.00381492	0.0769826	0.818182	negative	Gemella	Corynebacterium	-0.684848	0.0288828	0.310513	0.684848	negative	Kingella	Corynebacterium	0.721212	0.0185732	0.220556	0.721212	positive	Aggregatibacter	Saccharibacteria_TM7_G_1	-0.648485	0.0425401	0.577025	0.648485	negative
Neisseria	Fusobacterium	-0.648485	0.0425401	0.207247	0.648485	negative	Kingella	Corynebacterium	0.660606	0.0375884	0.310513	0.660606	positive	Campylobacter	Corynebacterium	0.806061	0.00486206	0.115474	0.806061	positive	Ruminococcaceae_G_1	Selenomonas	-0.709091	0.0216659	0.411653	0.709091	negative
Bacteroidales_G_2	Fusobacterium	0.818182	0.00381492	0.0769826	0.818182	positive	Ruminococcaceae_G_1	Corynebacterium	-0.733333	0.0158006	0.272919	0.733333	negative	Bacteroidales_G_2	Fusobacterium	0.721212	0.0185732	0.220556	0.721212	positive	Ruminococcaceae_G_1	Streptococcus	-0.648485	0.0425401	0.577025	0.648485	negative
Corynebacterium	Fusobacterium	0.818182	0.00381492	0.0769826	0.818182	positive	Campylobacter	Fusobacterium	-0.69697	0.0250967	0.310513	0.69697	negative	Streptococcus	Fusobacterium	-0.733333	0.0158006	0.214437	0.733333	negative	Tannerella	Streptococcus	-0.660606	0.0375884	0.577025	0.660606	negative
Saccharibacteria_TM7_G_1	Fusobacterium	0.818182	0.00381492	0.0769826	0.818182	positive	Corynebacterium	Fusobacterium	-0.733333	0.0158006	0.272919	0.733333	negative	Treponema	Fusobacterium	0.709091	0.0216659	0.242149	0.709091	positive	Veillonella	Streptococcus	0.830303	0.00294023	0.111729	0.830303	positive
Selenomonas	Fusobacterium	0.806061	0.00486206	0.0769826	0.806061	positive	Veillonella	Fusobacterium	-0.684848	0.0288828	0.310513	0.684848	negative	Gemella	Kingella	-0.660606	0.0375884	0.324627	0.660606	negative	Treponema	Tannerella	0.757576	0.0111434	0.264657	0.757576	positive
Aggregatibacter	Kingella	-0.693012	0.0262929	0.171492	0.693012	negative	Capnocytophaga	Fusobacterium	-0.684848	0.0288828	0.310513	0.684848	negative	Fusobacterium	Leptotrichia	-0.733333	0.0158006	0.214437	0.733333	negative	Tannerella	Veillonella	-0.69697	0.0250967	0.433488	0.69697	negative
Haemophilus	Leptotrichia	-0.793939	0.00609992	0.0772657	0.793939	negative	Kingella	Haemophilus	0.684848	0.0288828	0.310513	0.684848	positive	Treponema	Leptotrichia	-0.830303	0.00294023	0.111729	0.830303	negative	Ruminococcaceae_G_1	Veillonella	-0.830303	0.00294023	0.111729	0.830303	negative
Campylobacter	Leptotrichia	0.806061	0.00486206	0.0769826	0.806061	positive	Fusobacterium	Leptotrichia	-0.793939	0.00609992	0.144873	0.793939	negative	Selenomonas	Neisseria	-0.866667	0.00117354	0.0777482	0.866667	negative
Corynebacterium	Leptotrichia	0.636364	0.0479117	0.227581	0.636364	positive	Neisseria	Leptotrichia	0.672727	0.0330412	0.310513	0.672727	positive	Gemella	Porphyromonas	0.806061	0.00486206	0.115474	0.806061	positive
Saccharibacteria_TM7_G_1	Leptotrichia	0.709091	0.0216659	0.164661	0.709091	positive	Gemella	Porphyromonas	0.854545	0.0016368	0.103664	0.854545	positive	Veillonella	Porphyromonas	-0.854545	0.0016368	0.0777482	0.854545	negative
Saccharibacteria_TM7_G_1	Neisseria	-0.709091	0.0216659	0.164661	0.709091	negative	Campylobacter	Porphyromonas	-0.878788	0.000813862	0.103664	0.878788	negative	Bacteroidales_G_2	Porphyromonas	0.648485	0.0425401	0.351418	0.648485	positive
Selenomonas	Neisseria	-0.672727	0.0330412	0.184642	0.672727	negative	Corynebacterium	Porphyromonas	-0.757576	0.0111434	0.235251	0.757576	negative	Selenomonas	Prevotella	0.636364	0.0479117	0.364129	0.636364	positive
Corynebacterium	Neisseria	-0.733333	0.0158006	0.13646	0.733333	negative	Porphyromonas	Prevotella	0.648485	0.0425401	0.313904	0.648485	positive	Gemella	Ruminococcaceae_G_1	0.660606	0.0375884	0.324627	0.660606	positive
Aggregatibacter	Porphyromonas	0.684848	0.0288828	0.171492	0.684848	positive	Kingella	Ruminococcaceae_G_1	-0.660606	0.0375884	0.310513	0.660606	negative	Haemophilus	Tannerella	-0.745455	0.0133301	0.211061	0.745455	negative
Kingella	Porphyromonas	-0.650459	0.0417055	0.207247	0.650459	negative	Aggregatibacter	Selenomonas	-0.636364	0.0479117	0.313904	0.636364	negative	Bacteroidales_G_2	Veillonella	-0.793939	0.00609992	0.128776	0.793939	negative
Saccharibacteria_TM7_G_1	Prevotella	0.806061	0.00486206	0.0769826	0.806061	positive	Gemella	Selenomonas	-0.684848	0.0288828	0.310513	0.684848	negative	Gemella	Veillonella	-0.866667	0.00117354	0.0777482	0.866667	negative
Neisseria	Prevotella	-0.915152	0.000204472	0.0388498	0.915152	negative	Ruminococcaceae_G_1	Streptococcus	-0.636364	0.0479117	0.313904	0.636364	negative	Ruminococcaceae_G_1	Veillonella	-0.660606	0.0375884	0.324627	0.660606	negative
Selenomonas	Prevotella	0.733333	0.0158006	0.13646	0.733333	positive	Saccharibacteria_TM7_G_1	Streptococcus	-0.668696	0.0345095	0.310513	0.668696	negative
Corynebacterium	Prevotella	0.69697	0.0250967	0.171492	0.69697	positive	Treponema	Streptococcus	-0.672727	0.0330412	0.310513	0.672727	negative
Gemella	Ruminococcaceae_G_1	0.693012	0.0262929	0.171492	0.693012	positive	Veillonella	Streptococcus	0.636364	0.0479117	0.313904	0.636364	positive
Haemophilus	Saccharibacteria_TM7_G_1	-0.769697	0.00922195	0.0973428	0.769697	negative	Treponema	Veillonella	-0.660606	0.0375884	0.310513	0.660606	negative
Saccharibacteria_TM7_G_1	Selenomonas	0.890909	0.000542144	0.0515037	0.890909	positive
Treponema	Selenomonas	0.672727	0.0330412	0.184642	0.672727	positive
Haemophilus	Selenomonas	-0.69697	0.0250967	0.171492	0.69697	negative
Selenomonas	Streptococcus	-0.769697	0.00922195	0.0973428	0.769697	negative
Corynebacterium	Streptococcus	-0.793939	0.00609992	0.0772657	0.793939	negative
Saccharibacteria_TM7_G_1	Streptococcus	-0.684848	0.0288828	0.171492	0.684848	negative
Bacteroidales_G_2	Streptococcus	-0.648485	0.0425401	0.207247	0.648485	negative
Bacteroidales_G_2	Treponema	0.648485	0.0425401	0.207247	0.648485	positive
Saccharibacteria_TM7_G_1	Treponema	0.684848	0.0288828	0.171492	0.684848	positive
Haemophilus	Treponema	-0.757576	0.0111434	0.111434	0.757576	negative
Haemophilus	Veillonella	0.648485	0.0425401	0.207247	0.648485	positive

## Sheet: Table.S10
Table.S10 Predicted metabolic functions
N1	N2	N3	N4	N5	N6	N7	N8	N9	N10	P1-1	P1-2	P1-3	P1-4	P1-5	P1-6	P1-7	P1-8	P1-9	P1-10	P2-1	P2-2	P2-3	P2-4	P2-5	P2-6	P2-7	P2-8	P2-9	P2-10	P3-1	P3-2	P3-3	P3-4	P3-5	P3-6	P3-7	P3-8	P3-9	P3-10	KEGG_Pathways1	KEGG_Pathways2	KEGG_Pathways3
1.18013	1.1865	1.22421	1.18303	1.18883	1.19218	1.22287	1.11821	1.14678	1.25796	1.18171	1.18672	1.24128	1.19145	1.16692	1.22521	1.20067	1.21548	1.1792	1.21742	1.22044	1.24908	1.22203	1.22471	1.2568	1.15365	1.17541	1.20502	1.20004	1.24147	1.24879	1.22188	1.15968	1.25874	1.24952	1.21044	1.2123	1.29664	1.28517	1.15085	Metabolism	Carbohydrate metabolism	Glycolysis / Gluconeogenesis
0.993563	0.959333	0.924851	1.01707	1.14877	0.91595	0.93251	0.952836	1.09452	1.15599	0.94407	0.992999	0.938369	0.87544	0.964435	1.00743	0.996181	0.97162	0.944111	0.990054	0.957933	0.864333	0.943902	0.962804	0.903176	0.999175	1.03764	0.97027	1.00123	1.00197	0.985811	0.966705	1.02934	0.977415	0.935455	0.968272	0.963523	0.900104	0.873352	1.08755	Metabolism	Carbohydrate metabolism	Citrate cycle (TCA cycle)
1.52082	1.581	1.5703	1.58139	1.42947	1.56166	1.62009	1.5539	1.51169	1.56735	1.55108	1.57212	1.60973	1.61075	1.61494	1.5515	1.64056	1.60836	1.62763	1.5788	1.6459	1.62312	1.60329	1.56252	1.6516	1.60492	1.60575	1.54548	1.56255	1.56526	1.624	1.59183	1.57199	1.61889	1.63327	1.64753	1.58236	1.63972	1.67995	1.52354	Metabolism	Carbohydrate metabolism	Pentose phosphate pathway
0.387899	0.39919	0.411836	0.39303	0.325724	0.443516	0.434317	0.448928	0.300571	0.333369	0.371795	0.398696	0.352413	0.440133	0.457875	0.34817	0.428892	0.418209	0.44585	0.380557	0.446033	0.414737	0.403261	0.377455	0.419369	0.443314	0.4007	0.373269	0.382411	0.321038	0.413095	0.348745	0.363441	0.37523	0.30397	0.415005	0.367473	0.377233	0.411116	0.404538	Metabolism	Carbohydrate metabolism	Pentose and glucuronate interconversions
0.969787	0.846702	0.975656	0.783011	0.790543	0.89848	0.920332	0.92165	0.752964	0.916997	0.949922	0.974146	0.937193	0.888693	0.942141	0.931465	0.951191	0.884671	0.931863	0.895065	0.935211	0.998276	0.90517	0.975884	0.94317	0.934818	0.797778	0.933996	1.01112	0.871185	0.947032	0.93363	0.891206	0.967517	0.997082	0.958087	0.862042	0.914725	0.893659	0.881192	Metabolism	Carbohydrate metabolism	Fructose and mannose metabolism
0.877499	0.827297	0.936047	0.781218	0.738838	0.883899	0.886449	0.822104	0.701885	0.870013	0.936974	0.927846	0.958086	0.86621	0.878886	0.969745	0.883427	0.865518	0.906307	0.882127	0.903798	1.02986	0.949518	0.99815	1.02522	0.838816	0.772082	0.910735	0.95584	0.883575	0.902047	0.939994	0.915784	0.966009	0.991412	0.92611	0.884754	1.00853	1.01485	0.790418	Metabolism	Carbohydrate metabolism	Galactose metabolism
0.248207	0.24167	0.278394	0.241591	0.274081	0.257824	0.29667	0.248597	0.296265	0.249743	0.256611	0.26298	0.292942	0.258965	0.246272	0.274622	0.252497	0.2872	0.271205	0.286863	0.230501	0.367131	0.267877	0.310904	0.315512	0.234617	0.244003	0.283495	0.241678	0.294293	0.289117	0.280984	0.252408	0.303129	0.325207	0.268972	0.266874	0.309007	0.325457	0.248249	Metabolism	Carbohydrate metabolism	Ascorbate and aldarate metabolism
1.94301	1.97456	1.90358	2.03483	2.15747	1.94028	1.81453	1.81095	2.11744	1.97624	1.86681	1.87574	1.91624	1.85068	1.75942	1.8181	1.76549	1.8762	1.78566	2.02285	1.87856	1.80225	1.94892	1.80422	1.84537	1.76078	1.98555	1.92693	1.83931	2.11023	1.96452	1.90135	1.60148	1.88909	1.93661	1.72976	1.89713	2.03892	1.85371	2.04111	Metabolism	Lipid metabolism	Fatty acid biosynthesis
0.335477	0.376679	0.367992	0.415956	0.458002	0.383376	0.428723	0.366136	0.400882	0.400375	0.331882	0.303744	0.314387	0.412467	0.381364	0.34278	0.370009	0.416517	0.347483	0.342049	0.377654	0.318709	0.345349	0.342119	0.364958	0.359854	0.358473	0.343085	0.311555	0.336808	0.350377	0.334346	0.309396	0.308836	0.325168	0.333537	0.339387	0.346527	0.415966	0.414721	Metabolism	Lipid metabolism	Fatty acid degradation
0.388186	0.50709	0.513693	0.554474	0.610043	0.511658	0.596785	0.422002	0.397157	0.410291	0.386991	0.360679	0.428674	0.590865	0.432662	0.445489	0.458313	0.573057	0.477664	0.420079	0.4373	0.471834	0.459351	0.469206	0.530234	0.422047	0.378975	0.39608	0.36743	0.401544	0.407431	0.424487	0.441357	0.399655	0.517541	0.479917	0.452523	0.535612	0.695142	0.482421	Metabolism	Lipid metabolism	Synthesis and degradation of ketone bodies
0.000655705	0.000962051	0.00122938	0.00188088	0.00135336	0.00178805	0.00144541	0.000462245	0.000319816	0.000977893	0.000863647	0.000122932	0.00116144	0.0003877	0.000520163	0.000493126	0.000524232	0.000339244	0.000579461	0.000840949	0.00029906	0.000416466	0.000339241	0.000407583	0.000169575	0.000349932	0.00030886	0.000174192	0.000207964	0.000219812	0.000102411	0.000426745	6.32226e-05	0.00013471	4.83074e-05	7.58357e-05	0.000894035	0.000403465	0.000643998	0.000106016	Metabolism	Lipid metabolism	Steroid biosynthesis
0.00124355	0.00603172	0.00984284	0.00720589	0.00376692	0.00379842	0.00969138	0.00377875	0.00675772	0.00943403	0.00336861	0.00164764	0.0022217	0.003899	0.00468614	0.00512328	0.00730135	0.00461908	0.00502639	0.00542563	0.00703876	0.00700389	0.00617324	0.00543313	0.00340984	0.00574431	0.00572836	0.00369366	0.00223234	0.00224036	0.00655429	0.00265571	0.00235681	0.00289397	0.00117778	0.0031973	0.00224143	0.00197249	0.00177004	0.00325185	Metabolism	Lipid metabolism	Primary bile acid biosynthesis
0.0075513	0.0481849	0.0726548	0.0494044	0.0158961	0.0182277	0.0728154	0.0282447	0.0568342	0.0770831	0.0238505	0.012581	0.0183124	0.0264331	0.0373413	0.0354215	0.0587405	0.0345642	0.0392387	0.0458291	0.060909	0.0615831	0.0535001	0.0452017	0.030363	0.0493259	0.0498619	0.0315562	0.0177509	0.0177454	0.0581147	0.022709	0.0209865	0.0252517	0.0103792	0.0282241	0.0191352	0.0168917	0.0156084	0.0289486	Metabolism	Lipid metabolism	Secondary bile acid biosynthesis
0.493762	0.449527	0.418732	0.446084	0.648165	0.403732	0.429688	0.50497	0.771262	0.705635	0.456788	0.503753	0.439065	0.344763	0.385796	0.444922	0.389304	0.416712	0.391004	0.497618	0.398799	0.33826	0.402879	0.45401	0.369522	0.417495	0.471994	0.526632	0.485762	0.523908	0.446571	0.454999	0.446313	0.481842	0.448017	0.364925	0.417556	0.375458	0.31701	0.575024	Metabolism	Metabolism of cofactors and vitamins	Ubiquinone and other terpenoid-quinone biosynthesis
0.0127543	0.00506109	0.00874956	0.00543298	0.00445062	0.0112552	0.0119556	0.0111519	0.00213546	0.0118502	0.0137881	0.00900683	0.00326444	0.0053574	0.0145053	0.017801	0.0110318	0.00805546	0.0064684	0.0097729	0.0122289	0.00752914	0.00926878	0.0232144	0.0173818	0.00830418	0.00720313	0.0117673	0.0179582	0.00220526	0.0111605	0.0165479	0.0278273	0.00465418	0.00772919	0.0112819	0.0112814	0.00477283	0.00601065	0.00897164	Metabolism	Lipid metabolism	Steroid hormone biosynthesis
0.487131	0.479799	0.440397	0.480152	0.506857	0.449032	0.424657	0.425875	0.466619	0.519755	0.450376	0.489823	0.463362	0.434505	0.425127	0.454866	0.426943	0.473967	0.453621	0.481883	0.44369	0.417645	0.463569	0.46458	0.44803	0.452208	0.504973	0.479424	0.47273	0.446437	0.465487	0.46168	0.512164	0.499237	0.47288	0.463002	0.48534	0.446945	0.469903	0.522186	Metabolism	Energy metabolism	Oxidative phosphorylation
0.589776	0.563488	0.563498	0.535058	0.55077	0.569857	0.50816	0.554895	0.52083	0.585292	0.563837	0.601221	0.583128	0.539447	0.518641	0.561979	0.530146	0.572263	0.56891	0.570381	0.538107	0.572914	0.571945	0.596361	0.586815	0.548351	0.557911	0.584045	0.604835	0.570654	0.558707	0.581819	0.627533	0.604033	0.601186	0.600419	0.580801	0.594038	0.604681	0.587782	Metabolism	Energy metabolism	Photosynthesis
0.00129137	0.00118467	0	0.000184772	0	0.000361936	0.000131023	0.000230815	0	0.000151544	0.00153126	0.00032111	0.00500801	0.000247616	0	0	0.000197069	0.000121661	0	0.00196999	0	0	0	0	6.20131e-05	6.35653e-05	5.98753e-05	6.28725e-05	0	6.28002e-05	6.24187e-05	0.00154852	0	0	6.30923e-05	0	0.0038787	0.00184441	0.00294399	0.000121165	Metabolism	Energy metabolism	Photosynthesis - antenna proteins
0.940757	0.943723	0.943349	0.927149	0.934508	0.920807	0.931529	0.924773	0.953493	1.00293	0.931524	0.956807	0.94708	0.927243	0.951597	0.945193	0.9602	0.942948	0.927379	0.955566	0.951725	0.920556	0.935123	0.943175	0.944168	0.949028	0.94344	0.968547	0.956728	0.95366	0.963579	0.951921	0.957483	0.966761	0.955327	0.941548	0.925212	0.94375	0.938522	0.964829	Metabolism	Nucleotide metabolism	Purine metabolism
1.26405	1.28974	1.29105	1.27091	1.23268	1.25525	1.28397	1.24742	1.2673	1.30854	1.26712	1.29021	1.27775	1.27267	1.32876	1.31309	1.33581	1.32316	1.29129	1.30873	1.32499	1.29344	1.30167	1.31961	1.33362	1.3179	1.27121	1.31487	1.3215	1.29651	1.33099	1.32089	1.31546	1.31398	1.30355	1.31202	1.27863	1.3257	1.32723	1.29592	Metabolism	Nucleotide metabolism	Pyrimidine metabolism
1.45975	1.43484	1.43162	1.42901	1.38456	1.4359	1.36617	1.42364	1.37762	1.44899	1.41997	1.50204	1.45982	1.40926	1.47001	1.47214	1.46956	1.46679	1.47123	1.45592	1.45775	1.45574	1.46747	1.49373	1.494	1.47307	1.50807	1.49171	1.50677	1.43904	1.48023	1.46078	1.56488	1.50165	1.42025	1.50219	1.46637	1.47689	1.47415	1.5256	Metabolism	Amino acid metabolism	Alanine, aspartate and glutamate metabolism
0	0	0	0.813582	0.845173	0	0	0.69445	0.826131	0	0.768051	0	0	0	0	0.719571	0	0	0.700706	0	0.760778	0.800126	0.813003	0.694636	0	0.691777	0.787097	0	0	0.923597	0	0.773906	0	0	0	0	0.761358	0	0	0	Metabolism	Metabolism of terpenoids and polyketides	Tetracycline biosynthesis
1.06288	1.04835	1.02827	1.04075	1.12301	1.02341	0.989051	0.98896	1.07192	1.14916	1.02223	1.0884	1.05711	0.992931	1.01791	1.04575	1.0125	1.02039	1.02692	1.07386	1.01966	1.01728	1.04276	1.02875	1.04235	1.02254	1.04689	1.06496	1.07196	1.06316	1.04373	1.05542	1.07428	1.07526	1.06744	1.03304	1.03377	1.04388	1.03721	1.09734	Metabolism	Amino acid metabolism	Glycine, serine and threonine metabolism
1.21361	1.15534	1.17546	1.11627	1.17285	1.18243	1.05918	1.19422	1.17571	1.27064	1.20429	1.26277	1.29725	1.10616	1.12221	1.24935	1.15571	1.10655	1.17615	1.23691	1.14832	1.27341	1.18903	1.31812	1.25769	1.13063	1.22111	1.26507	1.29845	1.25463	1.21264	1.25333	1.26222	1.30289	1.29601	1.16931	1.19616	1.25989	1.1738	1.21656	Metabolism	Amino acid metabolism	Cysteine and methionine metabolism
0.369852	0.393662	0.392001	0.448048	0.528514	0.393961	0.434733	0.398802	0.449769	0.442015	0.358132	0.365375	0.380615	0.403281	0.369611	0.386918	0.387316	0.387982	0.368559	0.377185	0.366321	0.340992	0.350645	0.340438	0.345359	0.367506	0.376027	0.349421	0.343231	0.380409	0.355384	0.351845	0.31942	0.347121	0.38259	0.333773	0.345358	0.355802	0.384364	0.432485	Metabolism	Amino acid metabolism	Valine, leucine and isoleucine degradation
0.123533	0.147061	0.128233	0.217083	0.374709	0.145345	0.140949	0.132763	0.261497	0.201254	0.0945135	0.0888994	0.102893	0.154566	0.102032	0.114339	0.0805836	0.151412	0.0883396	0.114865	0.0905045	0.056665	0.0982374	0.0537271	0.0611017	0.0980696	0.131909	0.115845	0.0638716	0.137693	0.0787436	0.0713694	0.0258502	0.0613922	0.091339	0.0354532	0.0881803	0.0832919	0.146644	0.269299	Metabolism	Metabolism of terpenoids and polyketides	Geraniol degradation
2.08585	1.96605	2.02868	1.85754	2.11536	2.03212	1.78421	2.0442	2.06664	2.18697	2.0281	2.19039	2.25059	1.94957	1.85762	1.93232	1.88495	1.81657	2.02772	2.0945	1.85407	2.12509	1.98388	1.99735	1.92967	1.98942	2.05369	2.11099	2.06586	2.13863	2.02843	1.96929	2.08605	2.25493	2.1947	2.02024	2.03631	2.06827	1.93494	2.09295	Metabolism	Amino acid metabolism	Valine, leucine and isoleucine biosynthesis
1.59344	1.51911	1.55161	1.47559	1.49427	1.53482	1.45353	1.48681	1.5027	1.54107	1.55968	1.66686	1.69974	1.49864	1.51117	1.58314	1.52168	1.4904	1.55472	1.59786	1.48633	1.66032	1.58102	1.62642	1.60351	1.49759	1.55316	1.61655	1.6208	1.61142	1.5842	1.60173	1.58801	1.7104	1.67243	1.56028	1.57868	1.67981	1.59684	1.54414	Metabolism	Amino acid metabolism	Lysine biosynthesis
0.192882	0.188572	0.196398	0.204335	0.255875	0.205701	0.196288	0.193115	0.209776	0.208174	0.176979	0.1782	0.182566	0.196669	0.19349	0.174536	0.176673	0.183745	0.170339	0.190059	0.167945	0.173309	0.173013	0.164523	0.164297	0.177617	0.176913	0.179862	0.168884	0.190343	0.17055	0.164599	0.147213	0.172645	0.174554	0.150639	0.165329	0.182144	0.170979	0.214275	Metabolism	Amino acid metabolism	Lysine degradation
0.0276861	0.0413099	0.0714285	0.0438083	0.094638	0.0394687	0.0476375	0.027487	0.0504124	0.134666	0.0426521	0.0186868	0.0354458	0.0386632	0.018923	0.0347476	0.0297958	0.0244787	0.0223093	0.0327281	0.0328453	0.0381057	0.0335958	0.0200213	0.030314	0.0281031	0.0192117	0.0284272	0.02238	0.0491879	0.026818	0.0274675	0.0219586	0.0193647	0.0291902	0.0198501	0.0154541	0.0268752	0.021878	0.0310373	Metabolism	Biosynthesis of other secondary metabolites	Penicillin and cephalosporin biosynthesis
0.019662	0.0338391	0.0626831	0.0342704	0.0770458	0.0242066	0.0287875	0.0172876	0.0394049	0.108029	0.0347661	0.015042	0.0273354	0.0264599	0.0248805	0.0257156	0.0418332	0.0298881	0.0308818	0.0366199	0.0407573	0.0640564	0.044401	0.0269944	0.0605517	0.034141	0.0234385	0.0364837	0.0204267	0.0484935	0.0378647	0.0283551	0.0276513	0.0211602	0.0277111	0.0327922	0.0241905	0.0364831	0.0283539	0.0215124	Human Diseases	Drug resistance: antimicrobial	beta-Lactam resistance (ko01501)
0.598075	0.557498	0.571694	0.551922	0.570961	0.580306	0.522082	0.576879	0.575673	0.572071	0.594452	0.639607	0.66645	0.551167	0.576011	0.589316	0.568626	0.536489	0.600609	0.618252	0.563019	0.636113	0.595632	0.606958	0.587748	0.592377	0.620083	0.626883	0.61549	0.605763	0.597994	0.588073	0.582432	0.644146	0.624972	0.566808	0.59873	0.617526	0.570373	0.621752	Metabolism	Amino acid metabolism	Arginine and proline metabolism
0.999093	0.853159	0.919966	0.806369	0.911947	0.861226	0.782488	0.86772	0.950191	0.860551	0.967976	1.0929	1.1608	0.801589	0.895322	1.00312	0.870484	0.837199	0.960723	1.02194	0.820931	1.0718	0.969321	1.03802	0.944322	0.952265	0.976473	1.11543	1.0401	1.01423	0.971023	0.993119	1.02594	1.15556	1.11876	0.937942	1.01695	1.04516	0.91971	0.994372	Metabolism	Amino acid metabolism	Histidine metabolism
0.290905	0.296792	0.273217	0.29735	0.353284	0.290298	0.27061	0.267261	0.315548	0.319269	0.27104	0.277832	0.2971	0.27995	0.233706	0.271887	0.233503	0.276301	0.244377	0.281351	0.252645	0.253845	0.265457	0.259156	0.256285	0.240912	0.30512	0.284928	0.262066	0.300215	0.261581	0.269427	0.245267	0.286127	0.287043	0.237117	0.267682	0.281616	0.28293	0.327636	Metabolism	Amino acid metabolism	Tyrosine metabolism
0.286034	0.2694	0.245528	0.266565	0.314078	0.281069	0.23997	0.282399	0.276609	0.247736	0.253979	0.288639	0.266725	0.266121	0.23303	0.251119	0.224246	0.25241	0.250095	0.261631	0.234502	0.229463	0.239188	0.246973	0.234917	0.242799	0.283254	0.272921	0.264592	0.263011	0.237445	0.244121	0.259874	0.263896	0.259546	0.236588	0.247579	0.24563	0.255467	0.33372	Metabolism	Amino acid metabolism	Phenylalanine metabolism
0.0199999	0.0240103	0.0310566	0.0350178	0.0642472	0.0242918	0.0566711	0.0130624	0.0330838	0.0429212	0.0154912	0.00913205	0.00982779	0.0250888	0.0129412	0.0202132	0.0198069	0.029067	0.00975241	0.0147597	0.0125966	0.00618065	0.0109855	0.00963892	0.00885178	0.0105438	0.012755	0.0134187	0.00869411	0.0116507	0.0128104	0.00919677	0.0061748	0.0143056	0.0111267	0.00568156	0.0099906	0.00973156	0.0172251	0.0289161	Metabolism	Xenobiotics biodegradation and metabolism	Chlorocyclohexane and chlorobenzene degradation
0.140533	0.150429	0.155397	0.158892	0.19633	0.171611	0.174789	0.189712	0.150266	0.137159	0.12529	0.117815	0.117519	0.186722	0.155507	0.12224	0.155525	0.158969	0.140125	0.123213	0.133869	0.130325	0.118092	0.130758	0.130473	0.150609	0.140239	0.131014	0.12382	0.130326	0.118288	0.11913	0.119603	0.106118	0.123447	0.130569	0.11	0.124469	0.154765	0.178028	Metabolism	Xenobiotics biodegradation and metabolism	Benzoate degradation
0.26926	0.269995	0.22946	0.231729	0.203339	0.31273	0.280144	0.324456	0.134814	0.134373	0.201162	0.230572	0.149589	0.32773	0.310616	0.161541	0.283197	0.298532	0.280519	0.215553	0.274167	0.256607	0.205667	0.213552	0.2662	0.282804	0.22739	0.229898	0.233989	0.177622	0.213223	0.214685	0	0.175636	0	0.267149	0.186146	0	0	0	Metabolism	Xenobiotics biodegradation and metabolism	Bisphenol degradation
0.0127723	0.0150676	0.0151362	0.0215744	0.0462621	0.0179314	0.0232859	0.0106701	0.0251261	0.0145477	0.00814504	0.00431298	0.0055413	0.0171673	0.00658446	0.0101192	0.0112653	0.0181427	0.00716922	0.00884623	0.00431262	0	0.00556911	0.00403661	0.00226227	0.0063867	0.00643117	0.00760378	0	0.00685345	0	0	0	0	0	0	0.00629098	0	0	0	Metabolism	Xenobiotics biodegradation and metabolism	Fluorobenzoate degradation
0.188895	0.217361	0.199045	0.253505	0.297819	0.217204	0.241289	0.214022	0.262622	0.24047	0.175733	0.16685	0.16811	0.224382	0.195766	0.176244	0.203405	0.220553	0.178615	0.189895	0.195745	0.151684	0.178596	0.154112	0.170585	0.194353	0.214917	0.178583	0.150894	0.188904	0.184815	0.166135	0.149567	0.154732	0.162294	0.159388	0.173039	0.166655	0.197316	0.244853	Metabolism	Amino acid metabolism	Tryptophan metabolism
1.21154	1.12789	1.15254	1.11769	1.27315	1.13574	0.996578	1.11098	1.20773	1.34751	1.17393	1.28	1.29468	1.04181	1.04849	1.18481	1.06813	1.06924	1.1675	1.22639	1.06887	1.22141	1.18736	1.18296	1.16652	1.08892	1.18243	1.24096	1.23645	1.25253	1.17744	1.18633	1.24647	1.28961	1.26662	1.1832	1.21186	1.21087	1.14696	1.2201	Metabolism	Amino acid metabolism	Phenylalanine, tyrosine and tryptophan biosynthesis
0	0.279304	0.274821	0	0	0	0	0.285789	0	0	0.300076	0	0	0.249283	0	0	0	0	0	0	0	0	0	0	0	0	0	0	0	0	0	0	0	0	0	0	0	0	0	0	Metabolism	Biosynthesis of other secondary metabolites	Novobiocin biosynthesis
0.427804	0.432929	0.413218	0.467653	0.466349	0.421749	0.409974	0.440387	0.438498	0.41364	0.42273	0.418601	0.424166	0.417553	0.444581	0.445102	0.464633	0.448542	0.428911	0.43214	0.431748	0.398685	0.416621	0.442312	0.415841	0.461817	0.466631	0.43784	0.446335	0.405584	0.4412	0.426611	0.441906	0.41201	0.405463	0.417054	0.432836	0.398237	0.399296	0.515648	Metabolism	Metabolism of other amino acids	beta-Alanine metabolism
0.627915	0.67913	0.660653	0.698533	0.697168	0.645427	0.662206	0.621716	0.670698	0.694617	0.634503	0.644406	0.66075	0.647446	0.645993	0.647732	0.652217	0.688189	0.638127	0.679957	0.667358	0.621407	0.650501	0.639556	0.649169	0.646674	0.708814	0.678476	0.629052	0.700497	0.672251	0.64898	0.640181	0.647636	0.652117	0.63047	0.666941	0.6664	0.6673	0.691484	Metabolism	Metabolism of other amino acids	Taurine and hypotaurine metabolism
0.167826	0.168733	0.174676	0.174031	0.184095	0.155177	0.151164	0.143136	0.211494	0.185418	0.178078	0.19264	0.232466	0.144273	0.145112	0.191207	0.154521	0.161979	0.169703	0.219218	0.165285	0.200271	0.189114	0.17896	0.171138	0.165699	0.191398	0.200983	0.175036	0.226859	0.189225	0.194934	0.128509	0.22438	0.232727	0.138572	0.186912	0.216823	0.166323	0.172451	Metabolism	Metabolism of other amino acids	Phosphonate and phosphinate metabolism
1.20692	1.13098	1.15313	1.10477	1.13351	1.16672	1.05275	1.13971	1.12806	1.09741	1.18958	1.26717	1.37045	1.10857	1.084	1.22652	1.08463	1.0673	1.11464	1.21147	1.08801	1.17888	1.16798	1.2127	1.12285	1.10914	1.1563	1.2458	1.21198	1.27869	1.13313	1.1913	1.12396	1.318	1.35971	1.09072	1.1767	1.30615	1.12673	1.14266	Metabolism	Metabolism of other amino acids	Selenocompound metabolism
0.646124	0	0.574905	0.607958	0.606	0.644449	0.581901	0.619842	0.563939	0.586163	0.600037	0	0	0.591422	0.601438	0.573247	0	0	0	0	0	0.58609	0.598711	0	0	0	0	0	0	0	0	0	0	0	0	0	0.590873	0	0	0	Metabolism	Metabolism of other amino acids	Cyanoamino acid metabolism
2.4887	2.54953	2.50416	2.46192	2.3574	2.50081	2.51093	2.5097	2.37246	2.49169	2.43409	2.50311	2.42664	2.55846	2.62185	2.46395	2.61031	2.53795	2.53546	2.49238	2.58333	2.4563	2.48075	2.48456	2.54178	2.59394	2.50441	2.50833	2.54826	2.43993	2.55446	2.51716	2.6022	2.51677	2.43766	2.60905	2.46345	2.50817	2.54998	2.51682	Metabolism	Metabolism of other amino acids	D-Glutamine and D-glutamate metabolism
0.313543	0.213383	0.199636	0.0997617	0.240407	0.214127	0.151103	0.270155	0.251914	0.107359	0.264388	0.3616	0.263982	0.139929	0.174862	0.207587	0.199411	0.12989	0.22707	0.298059	0.0759226	0.189458	0.192856	0.317492	0.163166	0.180336	0.205811	0.323124	0.29707	0.292674	0.155792	0.241091	0.399901	0.277693	0.336993	0.200881	0.19638	0.249	0.100017	0.292165	Metabolism	Metabolism of other amino acids	D-Arginine and D-ornithine metabolism
1.95693	1.97933	2.03252	1.92036	1.82133	1.96594	2.02634	1.89093	1.76456	2.00222	1.97938	1.98478	2.01754	2.0035	2.02969	1.97167	2.03416	2.00412	1.99231	2.0235	2.01748	2.04207	1.99482	2.07313	2.05891	1.9802	1.83631	1.98972	1.99806	1.97791	2.01961	2.03455	2.07951	2.06388	2.0629	2.04403	1.98126	2.12611	2.08232	1.93954	Metabolism	Metabolism of other amino acids	D-Alanine metabolism
0.570629	0.684105	0.610765	0.729383	0.885321	0.577214	0.656493	0.57784	0.864049	0.905767	0.575304	0.549466	0.59254	0.593473	0.507406	0.561749	0.55853	0.633602	0.512769	0.635368	0.606391	0.451475	0.560819	0.514243	0.519775	0.545605	0.687007	0.605364	0.52411	0.679276	0.616562	0.575682	0.525752	0.554299	0.56448	0.515788	0.585787	0.528039	0.553313	0.740101	Metabolism	Metabolism of other amino acids	Glutathione metabolism
0.846504	0.777595	0.872512	0.740637	0.6769	0.872385	0.8251	0.833718	0.651622	0.758123	0.837707	0.862754	0.862812	0.843659	0.872623	0.847485	0.871841	0.827345	0.848198	0.827668	0.875841	0.932335	0.855419	0.901906	0.902606	0.853876	0.806275	0.854334	0.875033	0.810023	0.88766	0.833592	0.794884	0.872028	0.824664	0.857364	0.819927	0.89004	0.855701	0.78958	Metabolism	Carbohydrate metabolism	Starch and sucrose metabolism
0.0649196	0.0562749	0.0593006	0.0607272	0.0615329	0.0619947	0.0516365	0.0675368	0.0516203	0.0692028	0.0651871	0.0728912	0.0552862	0.0554912	0.0753845	0.0678084	0.0650955	0.0566469	0.0706913	0.0606951	0.0610541	0.0573524	0.0613919	0.0606325	0.0586235	0.0655787	0.0557157	0.0576871	0.0745979	0.0577546	0.0554759	0.060628	0.0780831	0.0624715	0.0573758	0.0692373	0.0593874	0.0531145	0.0554099	0.0612056	Metabolism	Glycan biosynthesis and metabolism	N-Glycan biosynthesis
0.676403	0.610575	0.751581	0.689976	0.530277	0.724558	0.989336	0.78359	0.692033	0.829027	0.958871	0.632118	0.522224	0.675581	0.865592	0.960834	0.9932	0.675346	0.69311	0.592347	1.01452	0.663627	0.758713	0.86794	0.883696	0.658218	0.677593	0.70452	0.876362	0.542569	0.912678	0.812904	0.977192	0.558305	0.484987	0.769031	0.707405	0.539776	0.628114	0.878821	Metabolism	Glycan biosynthesis and metabolism	Other glycan degradation
0.000722555	0.000950856	0.00115351	0.00177842	0.000469788	0.00447893	0.001736	0.00403928	0.000462387	0.000454617	0.00141164	0.0024485	0.00222666	0.00134642	0.00113954	0.00101524	0.00273235	0.00132302	0.00102074	0.00100882	0.00254108	0.00346236	0.000730155	0.00116584	0.00401555	0.00118397	0.00139217	0.00147758	0.000877672	0.000651588	0.0019819	0.00165691	0.000875079	0.000972338	0.000433784	0.000677602	0.000756636	0.00109896	0.000690001	0.0016811	Metabolism	Glycan biosynthesis and metabolism	Other types of O-glycan biosynthesis
1.08094	1.01684	1.1084	0.969279	0.97221	1.05865	1.10913	1.05508	0.998816	1.12005	1.10634	1.08538	1.07229	1.05228	1.07374	1.08441	1.10174	1.03726	1.05667	1.04574	1.10735	1.11372	1.06894	1.11536	1.11692	1.04978	0.982767	1.07955	1.10926	1.04692	1.11265	1.08625	1.07311	1.09874	1.11196	1.08931	1.03195	1.08292	1.07952	1.03577	Metabolism	Carbohydrate metabolism	Amino sugar and nucleotide sugar metabolism
1.59614	1.69991	1.61186	1.66548	1.45158	1.68595	1.62876	1.60013	1.32703	1.44966	1.53817	1.55082	1.5373	1.7211	1.73468	1.58925	1.68644	1.72972	1.63879	1.55761	1.73275	1.56613	1.62025	1.59001	1.65894	1.73025	1.72408	1.55445	1.60887	1.46538	1.64894	1.60413	1.58148	1.56534	1.49616	1.71048	1.61299	1.59221	1.70612	1.63806	Metabolism	Biosynthesis of other secondary metabolites	Streptomycin biosynthesis
0	4.55007e-06	4.74236e-06	0	0	0	0	4.21095e-06	0	0	4.65599e-06	0	0	4.51746e-06	0	0	0	0	0	0	0	0	0	0	0	0	0	0	0	0	0	0	0	0	0	0	0	0	0	0	Metabolism	Metabolism of terpenoids and polyketides	Biosynthesis of 12-, 14- and 16-membered macrolides
0	0.590356	0.541448	0.571097	0.491729	0.590744	0.553438	0.562306	0.435294	0	0.521807	0	0	0.604118	0	0	0	0.601196	0	0	0	0	0	0	0	0	0	0	0	0	0	0	0	0	0	0	0	0	0	0	Metabolism	Metabolism of terpenoids and polyketides	Polyketide sugar unit biosynthesis
0.292214	0.211928	0.267998	0.239197	0.168336	0.263217	0.436783	0.287779	0.255939	0.226312	0.345828	0.221221	0.154872	0.196628	0.223924	0.371723	0.374588	0.245121	0.194546	0.19732	0.355681	0.194516	0.239804	0.333509	0.294906	0.168893	0.256061	0.27029	0.337347	0.187232	0.355431	0.308973	0.389081	0.183234	0.186342	0.27289	0.270182	0.171111	0.197459	0.302286	Metabolism	Glycan biosynthesis and metabolism	Glycosaminoglycan degradation
1.71214	1.70853	1.56373	1.61441	1.49233	1.68557	1.63983	1.76308	1.88592	1.3127	1.72378	1.70625	1.79613	1.67513	1.63918	1.72834	1.65974	1.71668	1.63883	1.71995	1.64056	1.62183	1.63972	1.82479	1.65664	1.64272	1.77725	1.73091	1.79365	1.77659	1.75055	1.8349	1.63866	1.76052	1.83174	1.64886	1.70237	1.79476	1.68195	1.88577	Metabolism	Glycan biosynthesis and metabolism	Lipopolysaccharide biosynthesis
1.95677	2.0401	2.00132	1.99936	1.90375	1.96582	1.99791	1.9345	1.9374	1.9971	1.95714	1.97319	1.94659	2.02093	2.09436	1.99517	2.07955	2.0693	2.02076	2.0185	2.07229	1.97625	2.02419	2.03065	2.06722	2.07762	2.02941	2.02371	2.02847	1.95686	2.0886	2.03713	2.10657	2.0137	1.95004	2.09273	2.0155	2.02669	2.07414	2.07756	Metabolism	Glycan biosynthesis and metabolism	Peptidoglycan biosynthesis
0.364186	0.381495	0.368783	0.354822	0.401643	0.380537	0.364693	0.370305	0.382626	0.446193	0.353748	0.358876	0.357542	0.368475	0.364023	0.340781	0.362054	0.349168	0.352525	0.377479	0.375233	0.372458	0.347491	0.353649	0.382297	0.372799	0.352925	0.367572	0.355728	0.359636	0.353116	0.359712	0.350364	0.361534	0.365956	0.331743	0.32811	0.35372	0.343689	0.36723	Metabolism	Lipid metabolism	Glycerolipid metabolism
0.166218	0.170126	0.171938	0.177707	0.206301	0.15526	0.163592	0.147226	0.187146	0.25245	0.153451	0.169571	0.162786	0.150715	0.148386	0.16265	0.151849	0.16257	0.149262	0.169911	0.153768	0.143189	0.157155	0.15699	0.147061	0.156134	0.175479	0.168999	0.157656	0.164007	0.160562	0.155122	0.170033	0.197511	0.156982	0.156416	0.157014	0.140072	0.150299	0.179487	Metabolism	Carbohydrate metabolism	Inositol phosphate metabolism
0	0.000218229	0.000122471	0.000240442	0	3.2482e-05	1.76318e-05	3.10722e-05	1.60582e-05	2.03932e-05	1.71724e-05	1.72856e-05	5.11974e-05	0.00103333	0.0025402	7.74796e-05	0.000137665	0.000327535	0.000545437	0.00027374	0.000131983	0.0004038	0.000466602	5.63413e-05	0.000108528	0.0012408	8.86708e-05	0.000135428	0.000109709	5.91843e-05	0.000168063	0.000275164	0.000233435	8.72352e-06	8.49107e-06	0.000144248	0.000118662	0.000273119	0.000478866	8.97104e-05	Metabolism	Glycan biosynthesis and metabolism	Glycosylphosphatidylinositol (GPI)-anchor biosynthesis
0.598509	0.618424	0.590836	0.611079	0.672111	0.591261	0.596495	0.592706	0.698172	0.694544	0.589294	0.57605	0.579188	0.590427	0.575441	0.550854	0.567323	0.576214	0.544071	0.612808	0.605954	0.533097	0.574489	0.540938	0.541917	0.571086	0.613786	0.604482	0.548106	0.621982	0.610477	0.567515	0.528827	0.585975	0.566669	0.525989	0.563517	0.570758	0.537457	0.654857	Metabolism	Lipid metabolism	Glycerophospholipid metabolism
0	0	0	0	0.156213	0	0	0.168151	0	0	0	0	0	0	0	0	0	0	0	0	0	0	0	0	0	0	0	0	0	0	0	0	0	0	0	0	0	0	0	0	Metabolism	Lipid metabolism	Arachidonic acid metabolism
0.257998	0.261349	0.218585	0.219319	0.156699	0.304049	0.270498	0.319017	0.127951	0.0890727	0.196611	0.226567	0.146609	0.3185	0.308026	0.153366	0.280858	0.289944	0.2765	0.209645	0.271538	0.253668	0.202663	0.210193	0.264996	0.2804	0.225315	0.22521	0.226492	0.16809	0.210974	0.212497	0.243937	0.170782	0.171053	0.266544	0.18174	0.212641	0.272871	0.262685	Metabolism	Lipid metabolism	Linoleic acid metabolism
0.182749	0.151384	0.166733	0.151568	0.130112	0.191437	0.207936	0.205751	0.144187	0.205142	0.235009	0.181697	0.125934	0.165797	0.227398	0.229572	0.217053	0.160163	0.18783	0.14786	0.243205	0.169676	0.187204	0.220868	0.231573	0.17196	0.161744	0.180787	0.234484	0.124369	0.200695	0.198752	0.268781	0.147482	0.133839	0.191276	0.174085	0.137693	0.177295	0.218042	Metabolism	Lipid metabolism	Sphingolipid metabolism
1.17717	1.23011	1.21821	1.23643	1.25994	1.22763	1.24511	1.14701	1.27076	1.26345	1.19335	1.17787	1.28966	1.23894	1.17311	1.21602	1.20847	1.2386	1.18728	1.26506	1.23356	1.24968	1.247	1.22248	1.26982	1.17024	1.2392	1.23241	1.16858	1.31488	1.2586	1.23671	1.13518	1.26072	1.2919	1.186	1.23128	1.35359	1.31415	1.20683	Metabolism	Carbohydrate metabolism	Pyruvate metabolism
0.16187	0.154944	0.190486	0.158439	0.211454	0.144532	0.173503	0.125768	0.234855	0.248407	0.199898	0.175387	0.2271	0.153936	0.123207	0.204622	0.14156	0.170369	0.151336	0.205423	0.139806	0.202766	0.207067	0.202646	0.184993	0.128069	0.203044	0.212511	0.148069	0.249656	0	0.187757	0.181834	0.205755	0	0.136618	0.176106	0	0	0.19396	Metabolism	Xenobiotics biodegradation and metabolism	Dioxin degradation
0.062627	0.0732076	0.0902744	0.0848863	0.0740288	0.0724475	0.0911627	0.0511167	0.104512	0.1074	0.0903198	0	0.119963	0.073686	0.0642298	0.0988776	0.0748748	0.0938795	0.0776278	0.0969846	0.0807998	0.110474	0.103588	0.102996	0.101951	0.060833	0.0881436	0.0916295	0.0690739	0.118319	0	0	0	0	0	0.0721003	0.0936708	0	0	0.0697074	Metabolism	Xenobiotics biodegradation and metabolism	Xylene degradation
0.414613	0.391537	0.340308	0.394289	0.472644	0.36029	0.372139	0.402848	0.4988	0.484411	0.361859	0.397257	0.325666	0.338891	0.354459	0.341046	0.349719	0.359911	0.332523	0.384536	0	0	0	0	0	0.36119	0.430379	0.385098	0	0.371667	0	0	0	0	0	0	0.346024	0	0	0	Metabolism	Xenobiotics biodegradation and metabolism	Toluene degradation
0	0	0.00614166	0.0155048	0.0410413	0.00654248	0.00995253	0.00738244	0.00487457	0	0.00302465	0.00184453	0.00360597	0.0130133	0.00278895	0.00783414	0.00333788	0.013601	0.00192931	0.00355691	0.00167722	0.00125368	0.00319411	0.00112209	0.000482061	0.00422612	0.00297879	0.00476382	0.00261682	0.00529663	0.0024461	0.00148133	0.000295398	0.000954233	0.00382347	0.000274145	0.00338811	0.000480994	0.0165672	0.0348021	Metabolism	Xenobiotics biodegradation and metabolism	Polycyclic aromatic hydrocarbon degradation
0.272828	0.304713	0.294747	0.302594	0.307214	0.304784	0.315534	0.254935	0.257035	0.277877	0.254847	0.265683	0.289615	0.315047	0.282836	0.266777	0.2851	0.32787	0.303525	0.298138	0.293382	0.331629	0.300754	0.286851	0.327729	0.286097	0.302421	0.29049	0.269792	0.288096	0.276136	0.282628	0.242991	0.279778	0.30747	0.277142	0.274733	0.32985	0.364154	0.297239	Metabolism	Xenobiotics biodegradation and metabolism	Chloroalkane and chloroalkene degradation
0.170589	0.160489	0.169301	0.169671	0.200747	0.184301	0.187959	0.179715	0.150016	0.171468	0.153572	0.134738	0.128106	0.187381	0.170356	0.140376	0.153309	0.158538	0.128171	0.1367	0.153948	0.123167	0.131909	0.124515	0.129195	0.143796	0.149512	0.137931	0.134449	0.145586	0.140781	0.135052	0.12331	0.112249	0.122965	0.129909	0.122159	0.1289	0.140395	0.184293	Metabolism	Xenobiotics biodegradation and metabolism	Aminobenzoate degradation
0.536931	0.495872	0.464322	0.488723	0.558936	0.492668	0.486907	0.513405	0.543607	0.476688	0.482102	0.545604	0.504902	0.472122	0.472886	0.469582	0.45565	0.482095	0.491953	0.522004	0.456315	0.455487	0.47725	0.476473	0.456582	0.489213	0.529223	0.527159	0.495265	0.49581	0.487371	0.477014	0.506585	0.514624	0.496425	0.449446	0.476684	0.467024	0.46226	0.62069	Metabolism	Carbohydrate metabolism	Glyoxylate and dicarboxylate metabolism
0.212843	0.239561	0.197386	0.242709	0.204461	0.258926	0.22941	0.318973	0.222743	0.115333	0.180052	0.195859	0.168647	0.258465	0.216304	0.171494	0.259969	0.208104	0.246299	0.198298	0.240573	0.206023	0.178093	0.189337	0.214998	0.246262	0.261123	0.193617	0.220998	0.197287	0.227847	0.205836	0.262	0.158712	0.183644	0.274458	0.215522	0.188628	0.192908	0.237397	Metabolism	Xenobiotics biodegradation and metabolism	Nitrotoluene degradation
0.680184	0.710946	0.695022	0.729168	0.720527	0.724949	0.721331	0.716916	0.691405	0.690727	0.664829	0.664218	0.683795	0.741056	0.705631	0.660268	0.705308	0.727032	0.697396	0.692502	0.714683	0.680213	0.681271	0.666493	0.714853	0.70478	0.71858	0.667853	0.657427	0.697802	0.690562	0.680919	0.654447	0.646526	0.692255	0.689397	0.671538	0.713587	0.730408	0.715776	Metabolism	Carbohydrate metabolism	Propanoate metabolism
0.258316	0.268048	0.274255	0.251243	0.289073	0.325342	0.297731	0.351936	0.234651	0.213342	0.195067	0.170693	0.128967	0.341613	0.256644	0.142862	0.238058	0.223496	0.18918	0.164894	0.251819	0.147297	0.153513	0.124476	0.153582	0.246921	0.209537	0.169304	0.174247	0.19997	0	0.155861	0.111784	0.106289	0.109309	0.190743	0.120034	0.164428	0.167195	0.238146	Metabolism	Xenobiotics biodegradation and metabolism	Ethylbenzene degradation
0.192769	0.215631	0.181761	0.216255	0.223593	0.247154	0.217714	0.249185	0.17084	0.154646	0.150034	0.128545	0.132329	0.260008	0.191473	0.111071	0.183837	0.194869	0.138588	0.133978	0.184045	0.0973738	0.127225	0.0971078	0.116895	0.1908	0.232927	0.14155	0.118289	0.144947	0.148882	0.122869	0.0801317	0.0838992	0.0891794	0.128566	0.117966	0.115235	0	0.231115	Metabolism	Xenobiotics biodegradation and metabolism	Styrene degradation
0.705514	0.717997	0.711718	0.6994	0.730242	0.745433	0.732886	0.772618	0.708496	0.715944	0.66763	0.684056	0.680903	0.767221	0.73519	0.64546	0.73572	0.70421	0.700982	0.674857	0.703057	0.687473	0.651322	0.669782	0.681582	0.72701	0.717517	0.685819	0.680851	0.686882	0.687817	0.667372	0.66904	0.669154	0.665889	0.699004	0.642663	0.675474	0.691453	0.728588	Metabolism	Carbohydrate metabolism	Butanoate metabolism
1.55911	1.37469	1.44025	1.31076	1.70475	1.47075	1.17385	1.56839	1.6973	1.82056	1.44667	1.63949	1.66413	1.35971	1.23796	1.34134	1.23547	1.199	1.48577	1.5568	1.25336	1.51956	1.4014	1.44791	1.29995	1.42134	1.55988	1.57877	1.56109	1.63366	1.43439	1.39692	1.53284	1.63577	1.62428	1.46316	1.46867	1.44214	1.29835	1.58939	Metabolism	Carbohydrate metabolism	C5-Branched dibasic acid metabolism
1.8933	1.86435	1.87099	1.82209	1.78257	1.8397	1.81947	1.82006	1.79214	1.90687	1.8788	1.92853	1.91435	1.83916	1.93107	1.96478	1.93687	1.90165	1.87648	1.88216	1.89569	1.87869	1.89123	1.97852	1.94169	1.92201	1.88349	1.92867	1.99862	1.85386	1.94331	1.95623	2.054	1.93615	1.92658	1.98277	1.91913	1.91527	1.92779	1.94529	Metabolism	Metabolism of cofactors and vitamins	One carbon pool by folate
0.462028	0.467265	0.457388	0.456077	0.452987	0.462731	0.485788	0.451563	0.467325	0.433097	0.456361	0.466169	0.455789	0.473533	0.485626	0.456131	0.479771	0.466683	0.461182	0.479147	0.478412	0.468036	0.471205	0.455978	0.47497	0.467729	0.460332	0.47029	0.449957	0.462912	0.489301	0.464486	0.458194	0.469264	0.45405	0.45724	0.460285	0.480138	0.472061	0.474002	Metabolism	Energy metabolism	Methane metabolism
1.69062	1.67701	1.66893	1.63961	1.53241	1.65879	1.6335	1.6281	1.59857	1.59119	1.66319	1.72701	1.68998	1.65906	1.72893	1.72095	1.70609	1.70884	1.72508	1.70213	1.70747	1.70645	1.71764	1.74753	1.76024	1.71544	1.68637	1.72412	1.75912	1.66959	1.73945	1.74129	1.85271	1.74916	1.74282	1.81108	1.74498	1.75701	1.78257	1.73021	Metabolism	Energy metabolism	Carbon fixation in photosynthetic organisms
1.08511	1.09732	1.04717	1.10396	1.11693	1.07025	1.06186	1.09856	1.11297	1.1192	1.04845	1.09848	1.02984	1.06385	1.13633	1.07845	1.13129	1.09854	1.10317	1.08803	1.10673	1.00177	1.06077	1.07264	1.05908	1.15157	1.1524	1.08037	1.10252	1.05182	1.09998	1.07245	1.16048	1.04904	1.02219	1.12055	1.07507	1.02026	1.03997	1.17154	Metabolism	Energy metabolism	Carbon fixation pathways in prokaryotes
1.24445	1.33444	1.3775	1.34689	1.23705	1.32332	1.41388	1.40577	1.31253	1.48164	1.30695	1.19979	1.26219	1.39167	1.46154	1.33034	1.56685	1.40472	1.35619	1.2827	1.43386	1.32039	1.3283	1.3417	1.39282	1.4934	1.34919	1.26572	1.26392	1.26927	1.39684	1.3287	1.4775	1.17325	1.19011	1.38536	1.2458	1.26934	1.25832	1.34608	Metabolism	Metabolism of cofactors and vitamins	Thiamine metabolism
1.14141	1.09778	1.06724	1.07634	0.922062	1.13149	1.14394	1.13566	1.07832	0.896781	1.16864	1.19389	1.21833	1.13769	1.21013	1.20736	1.196	1.17007	1.194	1.15982	1.14703	1.20853	1.1827	1.26682	1.24955	1.15603	1.14138	1.16447	1.22174	1.13468	1.20977	1.23801	1.25255	1.22233	1.26479	1.22067	1.23042	1.2716	1.28423	1.15711	Metabolism	Metabolism of cofactors and vitamins	Riboflavin metabolism
1.19896	1.22321	1.12899	1.22155	1.20247	1.14069	1.18805	1.13224	1.16966	1.24169	1.19518	1.17599	1.09721	1.169	1.18442	1.13261	1.17495	1.22651	1.14586	1.15343	1.23077	1.03534	1.15722	1.09758	1.16735	1.1696	1.18514	1.11183	1.15114	1.105	1.16819	1.17991	1.18558	1.1641	1.18988	1.17886	1.1438	1.08405	1.18948	1.242	Metabolism	Metabolism of cofactors and vitamins	Vitamin B6 metabolism
1.01819	1.07865	1.06515	1.11308	1.02681	1.02572	1.0943	1.04075	1.05114	1.12081	1.03271	1.00813	1.00602	1.06307	1.1952	1.0935	1.17356	1.12494	1.06333	1.04623	1.13554	0.982023	1.06703	1.06727	1.07834	1.15469	1.11273	1.06025	1.08698	0.995146	1.10028	1.06936	1.13585	1.01407	0.965584	1.10014	1.07004	1.01613	1.04501	1.12465	Metabolism	Metabolism of cofactors and vitamins	Nicotinate and nicotinamide metabolism
1.68405	1.63163	1.62316	1.59265	1.66383	1.65029	1.51208	1.69177	1.63898	1.70336	1.63405	1.75092	1.71336	1.60772	1.63729	1.63072	1.62537	1.54191	1.69413	1.67268	1.58269	1.64223	1.62658	1.66712	1.58886	1.67383	1.71078	1.70143	1.7157	1.65817	1.66433	1.61556	1.81227	1.75746	1.66193	1.7109	1.67604	1.63092	1.60255	1.74953	Metabolism	Metabolism of cofactors and vitamins	Pantothenate and CoA biosynthesis
1.44336	1.61228	1.47681	1.61064	1.53437	1.57793	1.76199	1.7666	2.00072	1.30113	1.42234	1.37802	1.41788	1.61928	1.62845	1.45634	1.7285	1.42668	1.46541	1.48625	1.62431	1.35482	1.39383	1.35865	1.36313	1.53937	1.58096	1.43147	1.42784	1.62977	1.59609	1.48527	1.23962	1.27264	1.30448	1.40381	1.37623	1.50385	1.30903	1.50478	Metabolism	Metabolism of cofactors and vitamins	Biotin metabolism
1.09382	1.07791	1.05686	1.21263	1.51465	1.01136	1.27664	0.885653	1.55306	1.51988	1.08038	1.03827	1.01596	0.961979	0.964786	1.10927	1.03997	1.10492	1.01451	1.05949	1.0834	0.930207	1.10065	0.968913	1.0002	0.944151	1.09346	1.12773	1.08807	1.04429	1.12083	1.06492	1.17032	0.991614	1.12999	1.12281	1.20605	1.08971	1.25706	1.15379	Metabolism	Metabolism of cofactors and vitamins	Lipoic acid metabolism
1.38919	1.35647	1.40706	1.33672	1.41313	1.29359	1.41312	1.40762	1.53469	1.53665	1.41789	1.39517	1.39724	1.28754	1.41651	1.45858	1.44985	1.31242	1.31967	1.35509	1.38809	1.22752	1.35513	1.37789	1.29831	1.40391	1.37134	1.44436	1.46486	1.42633	1.38879	1.4063	1.4497	1.3732	1.36797	1.35831	1.34579	1.3552	1.25287	1.46076	Metabolism	Metabolism of cofactors and vitamins	Folate biosynthesis
0.0660636	0.0288266	0.0213421	0.0315365	0.076349	0.0278036	0.0371943	0.025345	0.0356048	0.0200981	0.0481962	0.0698316	0.0563935	0.0319208	0.012548	0.0421846	0.011491	0.0337719	0.0142599	0.0350111	0.011996	0.0164993	0.0242612	0.010532	0.00620441	0.0114558	0.021024	0.0365699	0.0152817	0.0325916	0.02049	0	0	0.0453046	0	0.00760879	0.019242	0	0.0303055	0.056251	Metabolism	Xenobiotics biodegradation and metabolism	Atrazine degradation
0.0618668	0.0754369	0.074156	0.0746887	0.102309	0.0616236	0.0546913	0.0334874	0.0750412	0.0855943	0.0636603	0.0587531	0.0792306	0.0570993	0.0379669	0.076242	0.0444027	0.0681761	0.049645	0.0719068	0.04809	0.0674639	0.074828	0.074998	0.0685818	0.0406967	0.0792762	0.0706569	0.0612637	0.0916372	0.0651324	0.0747282	0.0418486	0.0819822	0.0836575	0.0496917	0.0714861	0.0883457	0.0796353	0.0684377	Metabolism	Metabolism of cofactors and vitamins	Retinol metabolism
0.941525	0.896879	0.864974	0.867645	0.704864	0.954421	0.939051	0.980938	0.82563	0.585502	0.950694	0.990484	1.0676	0.979943	0.980057	0.970027	1.00669	0.932244	0.995381	0.94969	0.934031	1.04872	0.947931	1.00241	1.01704	0.954481	0.906077	0.904037	0.963866	0.943218	0.95723	1.0004	0.875391	1.00475	1.09323	0.960805	0.954993	1.08159	1.04127	0.856051	Metabolism	Metabolism of cofactors and vitamins	Porphyrin and chlorophyll metabolism
1.28314	1.33481	1.33051	1.32433	1.225	1.30888	1.36163	1.34767	1.26085	1.29632	1.28001	1.30576	1.2686	1.35992	1.42019	1.33051	1.44725	1.3933	1.37445	1.30652	1.40046	1.32159	1.3207	1.37683	1.39261	1.42618	1.3022	1.31806	1.375	1.22995	1.37223	1.34575	1.39421	1.31331	1.28735	1.41176	1.3083	1.30577	1.37866	1.36493	Metabolism	Metabolism of terpenoids and polyketides	Terpenoid backbone biosynthesis
0	0	0	0	0	0	0	0	0	0	0	0	0	0	0	0	0	0	0	0	0	8.37667e-05	0	0.000287723	2.71321e-05	0.000111245	5.23935e-05	0.00013754	0.000164564	0	2.73095e-05	0.000108396	0	2.83599e-05	0	0	0	0	0	0	Metabolism	Metabolism of terpenoids and polyketides	Monoterpenoid biosynthesis
0.170359	0.168062	0.180932	0.177316	0.217155	0.21427	0.200005	0.213002	0.146205	0.154865	0.128451	0.116563	0.0902412	0.212938	0.168283	0.101496	0.158493	0.153975	0.12625	0.115146	0.160726	0	0.10543	0	0	0	0	0	0	0.12534	0	0	0	0	0	0	0	0	0	0	Metabolism	Metabolism of terpenoids and polyketides	Limonene and pinene degradation
0.0146534	0.0290264	0.015277	0.0328578	0.0385334	0.0266902	0.0178734	0.0193973	0.0345442	0.0339121	0.0149825	0.0180132	0.0233088	0.0186619	0.0106971	0.0138481	0.013036	0.0209527	0.0136635	0.0197123	0.018447	0.0103993	0.0155486	0.00769515	0.0173486	0.016565	0.0345545	0.0177874	0.00961439	0.0191722	0.0166363	0.015298	0.00466555	0.0134673	0.0116295	0.00525383	0.0183197	0.0147715	0.0180067	0.0301479	Metabolism	Metabolism of terpenoids and polyketides	Carotenoid biosynthesis
0.690635	0.71677	0.724475	0.709343	0.608919	0.680728	0.748166	0.718113	0.649099	0.687935	0.731602	0.713673	0.670151	0.729754	0.856651	0.767657	0.834527	0.773266	0.769178	0.716314	0.809074	0.709438	0.744212	0.774183	0.770069	0.827627	0.726219	0.74862	0.777554	0.642906	0.788128	0.752802	0.817591	0.700443	0.66253	0.793365	0.732979	0.690153	0.741181	0.769998	Metabolism	Metabolism of terpenoids and polyketides	Zeatin biosynthesis
5.73585e-05	6.36137e-05	3.21844e-05	0.000105951	7.00838e-05	8.09675e-05	5.92694e-05	2.35288e-05	1.22159e-05	2.65191e-05	0.000102387	1.1239e-05	1.88593e-06	1.84165e-06	3.68158e-06	0	9.28358e-06	3.51284e-06	5.45437e-05	2.22417e-05	1.1439e-05	0	0.000112331	2.09253e-05	2.17057e-05	0.00010012	6.28722e-05	0	1.09709e-05	0	0	0	0	1.1344e-05	0	3.30919e-05	0	0	0	0	Metabolism	Metabolism of terpenoids and polyketides	Sesquiterpenoid and triterpenoid biosynthesis
0.654585	0.602615	0.584449	0.578374	0.631141	0.602923	0.583019	0.667328	0.674327	0.656006	0.612925	0.652934	0.606195	0.58507	0.594352	0.595862	0.612663	0.590888	0.590609	0.642283	0.613413	0.556253	0.584838	0.615013	0.57186	0.627021	0.637667	0.657477	0.643801	0.64267	0.625888	0.614472	0.62052	0.623673	0.592483	0.568556	0.578048	0.587482	0.524299	0.689845	Metabolism	Energy metabolism	Nitrogen metabolism
0.994603	0.799026	0.861246	0.789276	0.953151	0.826821	0.642315	0.735123	0.929957	0.932999	0.961557	1.0504	1.19668	0.67721	0.613493	0.9932	0.669275	0.699587	0.720243	0.995819	0.699106	0.892088	0.90792	0.950195	0.805902	0.673032	0.887131	1.0159	0.938524	1.10926	0.865576	0.940401	0.800763	1.12463	1.15213	0.670826	0.93243	1.06757	0.771999	0.913641	Metabolism	Energy metabolism	Sulfur metabolism
0.037111	0.0344753	0.0433835	0.0585062	0.113805	0.0466565	0.0605873	0.0475366	0.0827397	0.0566899	0.0291183	0.04262	0.029317	0.0485319	0.0248968	0.038288	0.0242126	0.0508771	0.0311017	0.0262351	0.0211876	0.0148328	0.0222728	0.012881	0.0160316	0.0325836	0.0235717	0.0359411	0.0121589	0.0339979	0.0149968	0.0129168	0.00686449	0.0211322	0.0270127	0.0105185	0.0190581	0.0177909	0.056744	0.0767851	Metabolism	Xenobiotics biodegradation and metabolism	Caprolactam degradation
0.0559918	0.0553864	0.0455327	0.0490798	0.0458375	0.0669082	0.0471796	0.0686307	0.0345691	0.0169126	0.0382491	0.0392012	0.024838	0.0617784	0.0472869	0.029115	0.0426774	0.0428121	0.0365631	0.0362627	0.0485831	0.0277631	0.0303541	0.0216332	0.029384	0.0446749	0.0448208	0.0323898	0.0390132	0.047509	0.0326955	0.0350345	0.0198238	0.0255659	0.0238031	0.0366714	0.0269076	0.0388612	0.0286901	0.0400766	Metabolism	Biosynthesis of other secondary metabolites	Flavonoid biosynthesis
0.000153738	0.000561164	0.00142969	0.00118561	0.000539106	0.0019454	0.00114641	0.000360647	0.000149159	0.000606148	9.5699e-05	1.60606e-05	0	0.000696426	0.000765	0	0.00131025	0.000395386	0.000716857	0.000683144	0.00124194	0.000670134	0.000866559	0.00104626	0.000434113	0.000874061	0.000823322	0.000125756	7.83652e-05	0.000219812	6.24187e-05	0.000247761	0.000224791	0.000453759	0.000157742	0.000220613	1.46964e-05	0.000107591	3.0665e-05	0	Metabolism	Biosynthesis of other secondary metabolites	Isoflavonoid biosynthesis
0.43841	0.378593	0.391313	0.364813	0.392801	0.396883	0.334826	0.398415	0.411517	0.403392	0.430315	0.46732	0.481355	0.360626	0.358863	0.448002	0.358415	0.367891	0.409084	0.426852	0.362421	0.446065	0.414275	0.470006	0.423788	0.368365	0.421666	0.467989	0.468684	0.432489	0.416281	0.435666	0.486122	0.490846	0.460905	0.414	0.441365	0.442422	0.422036	0.476907	Metabolism	Biosynthesis of other secondary metabolites	Tropane, piperidine and pyridine alkaloid biosynthesis
0.00203553	0.00350475	0.00482823	0.00574806	0.00390852	0.00782968	0.00618145	0.0016869	0.00149253	0.00212153	0.00254516	0	0.000906354	0.00126424	0.00143136	0.00030777	0.00308483	0.0014722	0.0017994	0.000777905	0	0	0	0	0	0	0	0	0	0	0	0	0	0	0	0	0.000261739	0	0	0	Metabolism	Biosynthesis of other secondary metabolites	Betalain biosynthesis
1.81591	1.86904	1.83875	1.8159	1.7695	1.80642	1.82546	1.78923	1.78058	1.85771	1.79473	1.8484	1.82665	1.84426	1.89211	1.83157	1.89448	1.86986	1.85382	1.8684	1.87518	1.82864	1.84163	1.85397	1.88135	1.89114	1.83839	1.87229	1.86849	1.83003	1.88609	1.87137	1.92074	1.87092	1.8525	1.89604	1.83266	1.87768	1.89005	1.86198	Genetic Information Processing	Translation	Aminoacyl-tRNA biosynthesis
0.122945	0.170261	0	0.206249	0	0.121227	0.12572	0	0.223163	0	0.130147	0.104389	0.198189	0	0	0	0	0.175015	0	0	0	0	0	0	0	0	0	0	0	0	0	0	0	0	0	0	0.160095	0	0	0	Metabolism	Xenobiotics biodegradation and metabolism	Metabolism of xenobiotics by cytochrome P450
1.23723	1.24865	1.32433	1.23561	1.09048	1.26085	1.3348	1.31033	1.18237	1.29005	1.29643	1.27035	1.25745	1.30125	1.44831	1.32849	1.45934	1.35998	1.33955	1.2584	1.40323	1.33731	1.29704	1.37632	1.40542	1.4147	1.22628	1.31468	1.35033	1.22166	1.36548	1.33401	1.3234	1.29188	1.28645	1.34847	1.25014	1.28324	1.33694	0	Metabolism	Xenobiotics biodegradation and metabolism	Drug metabolism - other enzymes
0.331514	0.318185	0.324028	0.347045	0.431832	0.309994	0.311707	0.280363	0.393877	0.398992	0.308515	0.315619	0.315013	0.287	0.287084	0.30551	0.280882	0.296103	0.286312	0.3316	0.284392	0.280658	0.324413	0.295217	0.281601	0.278385	0.323785	0.337294	0.303303	0.337375	0.324788	0.29628	0.292154	0.316436	0.314464	0.293319	0.330939	0.309165	0.299588	0.367631	Metabolism	Lipid metabolism	Biosynthesis of unsaturated fatty acids
4.78338	4.90272	4.88985	4.90632	3.67294	4.80271	4.95656	4.07497	3.72458	3.69486	5.09603	4.96	5.58433	5.10143	4.8524	5.07008	4.90012	5.39774	5.58308	5.01036	4.84854	6.02141	5.44857	5.23683	5.97194	4.84985	4.70028	4.53968	4.9555	5.01169	5.06236	5.52544	5.81431	5.56373	6.57456	6.07533	5.72975	6.00828	6.71613	4.33111	Metabolism	Metabolism of terpenoids and polyketides	Biosynthesis of ansamycins
0.0702676	0.0471121	0.069237	0.0445655	0.105485	0.0541864	0.0431664	0.0649843	0.0755127	0.143096	0.0601813	0.0741446	0.0688126	0.0397514	0.0583528	0.0863901	0.0566173	0.0515855	0.0553122	0.0689005	0.0502581	0.0576902	0.0661981	0.0859246	0.058074	0.0602057	0.0509801	0.0883978	0.0944359	0.0834281	0.0652292	0.0663934	0.071391	0.0817592	0.052595	0.0535324	0.0622638	0.0738828	0.0485659	0.0718317	Metabolism	Metabolism of terpenoids and polyketides	Biosynthesis of siderophore group nonribosomal peptides
2.45819	2.61421	2.46378	2.51695	2.29718	2.6619	2.61549	2.64753	2.25493	2.18099	2.28509	2.29026	2.1807	2.73001	2.70079	2.30446	2.6147	2.64408	2.52611	2.32824	2.70019	2.35996	2.41141	2.36683	2.50395	2.65514	2.55383	2.34462	2.43779	2.23308	2.56228	2.39377	2.2892	2.28274	2.1579	2.64794	2.40646	2.40927	2.59216	2.49498	Metabolism	Metabolism of terpenoids and polyketides	Biosynthesis of vancomycin group antibiotics
0.000322843	0.000417908	0.000397665	0.00084394	0.000593017	0.000950424	0.000478053	0.000134306	1.77496e-05	0.000265191	0.000577253	0	1.88593e-05	1.84165e-05	3.68158e-05	0	9.28358e-05	3.51284e-05	3.63588e-05	3.70659e-05	3.8126e-05	0	0.000187223	0.000139498	0	0.000296656	0.000174649	3.66738e-05	3.6566e-05	7.32742e-05	0	3.61285e-05	3.74615e-05	0	0	0	0	0	0	0	Metabolism	Metabolism of terpenoids and polyketides	Biosynthesis of type II polyketide backbone
0.721063	0.721639	0.70307	0.676941	0.719886	0.749364	0.754019	0.780018	0.740142	0.696987	0.691177	0.708137	0.719997	0.777237	0.714258	0.638344	0.709715	0.69801	0.704565	0.712383	0.716649	0.714112	0.663256	0.672571	0.701484	0.721552	0.698651	0.717021	0.673005	0.710494	0.703762	0.685758	0.623721	0.70556	0.744311	0.669579	0.649385	0.709445	0.726783	0.740486	Environmental Information Processing	Membrane transport	ABC transporters
0.249748	0.246432	0.242442	0.232315	0.290959	0.235413	0.23732	0.237527	0.241824	0.293104	0.214972	0.240738	0.220384	0.242125	0.230075	0.211077	0.218746	0.219703	0.237765	0.251429	0.23575	0.22553	0.231325	0.210293	0.216782	0.246994	0.231925	0.23985	0.234314	0.232339	0.225041	0.213709	0.207172	0.219085	0.220711	0.219416	0.206675	0.216898	0.213974	0.258681	Environmental Information Processing	Signal transduction	Two-component system
0.64981	0.620464	0.520696	0.508358	0.434067	0.587541	0.532661	0.590932	0.311515	0.292622	0.390741	0.6538	0.40529	0.609896	0.722141	0.458124	0.564867	0.566688	0.791296	0.670859	0.679882	0.622415	0.625854	0.509805	0.600966	0.834906	0.521596	0.614236	0.685915	0.39923	0.535586	0.494962	0.525882	0.468869	0.477602	0.674989	0.497576	0.519348	0.542083	0.5649	Cellular Processes	Cell motility	Bacterial chemotaxis
0.356529	0.345822	0.270562	0.280508	0.235705	0.281746	0.249048	0.281912	0.114686	0.103193	0.166694	0.368868	0.182127	0.300282	0.395985	0.233559	0.29911	0.306021	0.474307	0.383912	0.369938	0.355162	0.362459	0.254109	0.337252	0.496974	0.293316	0.341502	0.387464	0.182528	0.307812	0.248513	0.354058	0.221219	0.232402	0.430047	0.303612	0.267979	0.2976	0.325318	Cellular Processes	Cell motility	Flagellar assembly
0.647512	0.619942	0.765375	0.530913	0.574601	0.657838	0.69016	0.572836	0.582976	0.686211	0.694505	0.660095	0.821717	0.685921	0.589144	0.683137	0.605342	0.621669	0.642346	0.685201	0.606658	0.883407	0.692799	0.762244	0.738926	0.58957	0.552001	0.678712	0.644258	0.75626	0.69977	0.708097	0.533412	0.78599	0.856678	0.660099	0.641213	0.844204	0.773437	0.501966	Environmental Information Processing	Membrane transport	Phosphotransferase system (PTS)
0.0626228	0.069221	0.0647219	0.0691647	0.0788045	0.0604005	0.0645969	0.0608671	0.0812629	0.0862091	0.0629567	0.0657431	0.0679949	0.0634447	0.0612713	0.0647286	0.0630818	0.0656616	0.0611537	0.0691747	0.0650843	0.0602713	0.064491	0.0618983	0.0625752	0.0627283	0.0700155	0.0666678	0.0612839	0.0714164	0.0681894	0.0654475	0.0616476	0.0707424	0.065006	0.0608713	0.0637415	0.0639114	0.0629933	0.0724249	Genetic Information Processing	Translation	Ribosome biogenesis in eukaryotes
1.73115	1.77801	1.74656	1.74788	1.70214	1.71359	1.75496	1.70945	1.73716	1.80335	1.7177	1.76737	1.71443	1.74521	1.81781	1.76289	1.82075	1.78152	1.77793	1.77374	1.80453	1.73637	1.76587	1.76271	1.80208	1.79315	1.76005	1.77678	1.79073	1.73235	1.81128	1.78619	1.85072	1.78952	1.75325	1.82305	1.75313	1.76698	1.80747	1.78072	Genetic Information Processing	Translation	Ribosome
0.042463	0.0482189	0.0466636	0.0511756	0.0488744	0.0449047	0.0495659	0.0435161	0.0520006	0.0497407	0.0443476	0.042068	0.0428952	0.045396	0.0494244	0.044197	0.0495525	0.0474351	0.0444775	0.0487539	0.0527265	0.0427112	0.0466987	0.0407603	0.044351	0.0472226	0.0444109	0.0457248	0.0429751	0.0487916	0.0483714	0.0440185	0.0346878	0.0393767	0.0409146	0.0393327	0.042146	0.0461809	0.0426253	0.0476367	Genetic Information Processing	Translation	RNA transport
0.000173378	0.000709244	0.000667616	0	0.00079668	0.000295188	0	0	0	0	0	0	0	9.02734e-05	0	0.000103623	0.00101287	0	0	0	0	0	0	0	0	0	0	0	0	0	0	0	0	0	0	0	0	0	0	0	Genetic Information Processing	Translation	mRNA surveillance pathway
0.595234	0.624802	0.59592	0.62896	0.645286	0.592476	0.623216	0.600803	0.675459	0.679377	0.589574	0.603166	0.586655	0.595827	0.618505	0.595794	0.625489	0.612665	0.600214	0.623883	0.634926	0.57227	0.602287	0.586518	0.600271	0.613048	0.629927	0.620248	0.607658	0.615625	0.633814	0.604433	0.595611	0.603143	0.585175	0.592768	0.597535	0.594283	0.59855	0.646295	Genetic Information Processing	Folding, sorting and degradation	RNA degradation
0.781859	0.787856	0.809367	0.795325	0.689003	0.78558	0.792555	0.806161	0.666012	0.744296	0.782161	0.792817	0.731785	0.815038	0.921226	0.814981	0.906921	0.879817	0.871545	0.776485	0.889627	0.819184	0.826493	0.849106	0.889	0.939716	0.817938	0.800809	0.847681	0.680766	0.867623	0.801279	0.909698	0.764269	0.724279	0.91186	0.820442	0.766432	0.848711	0.869544	Genetic Information Processing	Transcription	RNA polymerase
1.36128	1.38449	1.35764	1.36534	1.36132	1.346	1.32365	1.31647	1.3555	1.42952	1.32933	1.38828	1.36019	1.33795	1.37695	1.36407	1.36213	1.37372	1.36064	1.39972	1.37066	1.34757	1.37061	1.3658	1.37502	1.36423	1.3643	1.38926	1.38956	1.38272	1.39726	1.38295	1.41204	1.40242	1.36367	1.39366	1.37023	1.39455	1.38227	1.39322	Genetic Information Processing	Replication and repair	DNA replication
8.42944e-05	0.000320065	0	0.00198679	0.000361201	0.000146027	0.000129923	2.52455e-05	0.000297567	0.00231821	0	0	0	4.15238e-05	0	0	0.000466047	0	0.000219997	0.00141791	0.000692056	1.86186e-05	0.00019658	0.00069925	7.95838e-05	0.000289236	0.00176217	0	0.000127998	0.00183359	0	0	7.8677e-05	0	0	6.98571e-05	0.00172436	0	0	0	Genetic Information Processing	Transcription	Spliceosome
0.00920547	0.00329953	0.00549788	0.00373418	0.0131213	0.00444107	0.00535235	0.00263214	0.00282853	0.0182107	0.00494038	0.00853697	0.00601065	0.00205575	0.00185622	0.00446886	0.00139575	0.00292657	0.00151436	0.00481752	0.00107478	0.00242771	0.00260937	0.00157376	0.000605946	0.000560073	0.00196913	0.00431418	0.00450493	0.00530218	0.00181913	0.00230567	0.0015712	0.0105215	0.00574247	0.000847981	0.00147123	0.00160713	0.00108227	0.00201354	Genetic Information Processing	Folding, sorting and degradation	Proteasome
1.61323	1.60793	1.57848	1.57569	1.64372	1.56084	1.54121	1.53754	1.63161	1.6846	1.57468	1.67677	1.6507	1.54207	1.58377	1.5943	1.56483	1.5685	1.59436	1.66894	1.57639	1.6	1.60605	1.59931	1.59531	1.57741	1.6004	1.66581	1.63325	1.65523	1.63619	1.61654	1.64414	1.70931	1.67123	1.60873	1.62196	1.64996	1.62531	1.63754	Genetic Information Processing	Folding, sorting and degradation	Protein export
0.951893	0.937379	0.900031	0.94446	0.953181	0.893137	0.893345	0.864827	1.01055	0.962677	0.949383	0.992643	1.07314	0.923346	0.88387	0.965945	0.880186	0.987824	0.936129	1.01479	0.896687	0.951999	0.982167	0.968261	0.939798	0.908177	1.04405	1.01181	0.948637	1.0698	0.956887	0.97682	0.934398	1.03124	1.09475	0.920816	0.999051	1.04566	1.04532	1.02582	Environmental Information Processing	Membrane transport	Bacterial secretion system
1.01513	1.0132	1.03337	1.00109	1.06305	0.9884	0.995497	0.968179	1.03759	1.15712	0.99544	1.03493	1.04984	0.978836	0.989682	1.02424	1.01643	1.01218	0.98438	1.03353	0.99583	1.00152	1.00426	1.01709	0.993932	1.01071	1.01704	1.04003	1.02348	1.04276	1.04563	1.01647	1.01147	1.06104	1.01189	0.999358	0.996307	1.02489	0.986991	1.04112	Genetic Information Processing	Replication and repair	Base excision repair
0.832921	0.829067	0.829127	0.827774	0.794764	0.821619	0.819247	0.81615	0.774178	0.854015	0.805362	0.839203	0.814276	0.820014	0.868972	0.826178	0.866347	0.859689	0.835308	0.844261	0.850706	0.809394	0.825126	0.848093	0.835941	0.86732	0.832111	0.855994	0.859988	0.810041	0.861389	0.839153	0.892492	0.839858	0.80083	0.868968	0.840216	0.823243	0.82766	0.854115	Genetic Information Processing	Replication and repair	Nucleotide excision repair
1.84612	1.87804	1.84603	1.84045	1.75938	1.85256	1.81677	1.8308	1.81341	1.83049	1.80149	1.87305	1.8383	1.85408	1.91855	1.84934	1.89964	1.90704	1.87553	1.89582	1.89212	1.85309	1.87023	1.89691	1.89658	1.92873	1.88424	1.90357	1.91147	1.8549	1.92369	1.89088	1.93876	1.88025	1.83545	1.93614	1.87902	1.90665	1.9066	1.90728	Genetic Information Processing	Replication and repair	Mismatch repair
1.6513	1.7001	1.64713	1.66597	1.63909	1.63985	1.63367	1.62443	1.67199	1.71946	1.62732	1.67951	1.64776	1.66133	1.73268	1.66935	1.70091	1.71224	1.67136	1.70437	1.70599	1.64986	1.67906	1.67188	1.70326	1.70721	1.66794	1.69583	1.70381	1.67929	1.72401	1.69838	1.72142	1.7055	1.6647	1.71375	1.67307	1.70284	1.71007	1.72237	Genetic Information Processing	Replication and repair	Homologous recombination
0.00582	0.00655799	0.0120749	0.0189667	0.0241816	0.0128349	0.0150832	0.00689616	0.00402164	0.00487952	0.00329425	0.00106613	0.00193185	0.0117599	0.0062723	0.00735514	0.00736043	0.0109271	0.00352156	0.004556	0.00355408	0.0020591	0.00444271	0.00164326	0.00202232	0.00567415	0.00323541	0.00229439	0.000770816	0.00254641	0.00212905	0.000828147	0.00117116	0.000741896	0.00192346	0.000728023	0.00464692	0.00347087	0.0122643	0.0176541	Genetic Information Processing	Replication and repair	Non-homologous end-joining
8.83514e-06	6.91785e-06	1.69451e-06	4.82867e-06	3.22386e-06	3.15636e-06	1.70815e-06	0	0	5.94028e-06	0	0	0	0	0	0	0	1.77771e-06	0	0	0	0	0	0	0	0	0	0	0	0	0	0	0	0	0	0	0	0	0	0	Environmental Information Processing	Signal transduction	Calcium signaling pathway
0	0	0	0	0	0	0	0	0	0	0	0	0	0	0	0	0	0	0	0	0	6.44445e-06	0	4.02812e-06	6.26208e-06	2.1359e-06	2.01191e-06	0	4.2238e-06	0	0	0	0	0	0	2.11788e-06	0	0	4.13232e-06	2.0355e-06	Cellular Processes	Cell growth and death	Cell cycle
1.64837	1.63788	1.65323	1.60709	1.52747	1.60713	1.5763	1.57989	1.5501	1.58036	1.63893	1.71829	1.72424	1.60855	1.70527	1.69636	1.68689	1.6525	1.69605	1.70159	1.66173	1.69481	1.69575	1.70749	1.69594	1.70852	1.64469	1.71131	1.73234	1.65308	1.7037	1.70132	1.73259	1.73225	1.73908	1.71673	1.69376	1.73034	1.70934	1.68418	Cellular Processes	Cell growth and death	Cell cycle - Caulobacter
0.00617563	0.00592214	0.00548481	0.00536164	0.00934901	0.00584163	0.00490921	0.00477599	0.0034409	0.00951748	0.00443362	0.00908806	0.00549626	0.00614353	0.00677782	0.00384209	0.00243637	0.00454457	0.00604977	0.00763593	0.00592117	0	0.00436536	0	0	0	0	0	0	0.00564988	0	0	0.00190736	0	0.00520433	0	0.0035523	0.00384959	0	0	Cellular Processes	Cell growth and death	Meiosis - yeast
1.10128	1.07021	1.05442	1.02942	1.11223	1.09788	1.14179	1.0944	1.15674	1.12427	1.01865	1.09448	1.05132	1.10984	1.0116	0.945799	1.02786	1.00779	1.03254	1.07765	1.0417	1.00332	1.01677	0.969647	0.99906	1.01148	1.03516	1.05619	0.985854	1.09713	1.04368	1.00456	1.01217	1.09899	1.07057	1.00987	0.994756	1.07676	1.05723	1.07968	Genetic Information Processing	Folding, sorting and degradation	Sulfur relay system
0.031079	0.0290926	0.028838	0.027402	0.0190461	0.0303725	0.0290043	0.0343008	0.0155988	0.0176504	0.02671	0.0313224	0.020236	0.0312685	0.0397663	0.0279678	0.0367728	0.0328623	0.0383766	0.0274749	0.0367126	0.0289407	0.0296417	0.0311398	0.0323246	0.0420053	0.0279827	0.0291031	0.0372346	0.016641	0.0312438	0.0279581	0.0380606	0.0237019	0.0204849	0.0391791	0.0281024	0.0223507	0.0286014	0.0349657	Genetic Information Processing	Folding, sorting and degradation	Protein processing in endoplasmic reticulum
0.0525546	0.0405753	0.0507991	0.0472882	0.038602	0.0507405	0.0777951	0.0527927	0.0510083	0.0543969	0.0659277	0.0423711	0.0332257	0.0415884	0	0.0637444	0.0658983	0.0444287	0.0405432	0.0401406	0.0656485	0.0399524	0.0486792	0.0552106	0.0523268	0.0352306	0.046931	0.0473568	0.0593377	0.039343	0.0622406	0.0535468	0.0610547	0.0368081	0	0.0481501	0	0	0	0	Cellular Processes	Transport and catabolism	Lysosome
0	9.37293e-06	4.50354e-06	0	3.4395e-06	3.06135e-07	5.50277e-07	0	0	1.05148e-05	2.15493e-06	3.79879e-06	0	5.19996e-07	6.47066e-07	2.70837e-06	0	0	2.84718e-06	3.54756e-06	6.63459e-07	1.61949e-06	6.51523e-07	3.03417e-07	3.14732e-07	6.4522e-07	0	1.80453e-06	1.27262e-06	1.38481e-06	3.16791e-07	5.20302e-07	6.51895e-07	1.64488e-06	1.92126e-06	3.19889e-07	2.98248e-07	0	0	0	Cellular Processes	Transport and catabolism	Endocytosis
6.8658e-06	2.55328e-05	4.59793e-05	5.73297e-05	2.29444e-05	9.43319e-05	5.36635e-05	1.50362e-05	4.44784e-06	2.25678e-05	2.37824e-06	0	0	1.61307e-05	3.55998e-05	0	6.18756e-05	1.58504e-05	0	0	0	0	0	0	0	0	0	0	0	0	0	0	0	0	0	0	0	0	0	0	Cellular Processes	Transport and catabolism	Phagosome
0.263061	0.259975	0.243758	0.266895	0.311617	0.244642	0.271324	0.23886	0.299256	0.301017	0.250236	0.263692	0.241205	0.239625	0.237514	0.256048	0.237624	0.263253	0.233653	0.266888	0.255678	0.218374	0.251663	0.243893	0.246214	0.22958	0.249963	0.263581	0.245847	0.271064	0.257106	0.252227	0.235665	0.265021	0.254661	0.22664	0.249463	0.25403	0.266416	0.287538	Cellular Processes	Transport and catabolism	Peroxisome
0.0320639	0.0280951	0.037702	0.0300756	0.0248476	0.0267933	0.0435736	0.0343974	0.025049	0.0331058	0.0362367	0.0234683	0.0172098	0.0288924	0.0376087	0.0496322	0.052661	0.0425303	0.0275234	0.023437	0.0419253	0.022395	0.0288836	0.0459266	0.0396905	0.039302	0.0275428	0.0345272	0.0400193	0.0171935	0.0412661	0.0398606	0.0581009	0.0180488	0.0160849	0.0381244	0.0277655	0.0171	0.0219335	0.0500135	Cellular Processes	Cell growth and death	Apoptosis
0	0	0	0	0	4.30701e-06	0	0	0	0	0	0	0	0	0	0	0	0	2.22538e-06	0	0	0	7.52621e-07	0	0	0	0	0	0	2.24208e-06	0	7.26255e-07	0	2.31417e-06	0	0	0	0	0	0	Environmental Information Processing	Signal transduction	Wnt signaling pathway
0	0	0	0	0	0	0	0	0	0	0	0	0	0	0	0	0	0	0	0	0	0	0	0	9.72413e-06	0	0	0	0	0	3.91291e-05	5.82413e-05	3.52248e-05	0	7.08656e-05	4.94173e-06	0	0	0	0	Cellular Processes	Cellular community - eukaryotes	Focal adhesion
0.00121066	0.000552708	0.000531384	7.82611e-05	0.00575496	0.00010055	7.43906e-05	2.2832e-05	0.000947776	0.0088626	9.03954e-05	0	4.02923e-05	0.000108993	8.89716e-05	0	2.32873e-05	5.06807e-05	0	0	0	0	0	0	0	0	0	0	0	0	0	0	0	0	0	0	0	0	0	0	Environmental Information Processing	Signaling molecules and interaction	ECM-receptor interaction
0.000251097	0	0	0	0	0	0	0	0.00112971	0.00093171	0	0	0.000217192	0	0.000583966	0	0.000309076	0	0	0	0	0	0	0	0	0	0	0	0	0	0	0	0	0	0	0	0	0	0	0	Organismal Systems	Endocrine system	Renin-angiotensin system
0.0668406	0.062965	0.0738386	0.0656448	0.0473307	0.0675139	0.0781169	0.0885418	0.0464737	0.0517887	0.0673211	0.0639812	0.0447361	0.0704216	0.0880098	0.0690258	0.0906548	0.072558	0.081056	0.0586724	0.0847687	0.0563941	0.0663135	0.0697901	0.0691315	0.0849655	0.0646013	0.0601547	0.0723344	0.0444921	0.0737145	0.0668412	0.0766155	0.0452573	0.0397223	0.0796012	0.0549122	0.0477721	0.051034	0.075249	Organismal Systems	Immune system	NOD-like receptor signaling pathway
0.174161	0.183563	0.170704	0.180307	0.163872	0.174304	0.183021	0.180771	0.167118	0.171837	0.1744	0.175606	0.175883	0.185844	0.196316	0.169692	0.192285	0.194357	0.192006	0.190156	0.199571	0.185874	0.177001	0.180746	0.1918	0.197875	0.172665	0.181357	0.178819	0.171378	0.1872	0.18185	0.178435	0.171672	0.190334	0.181366	0.173768	0.176895	0.185602	0.187506	Organismal Systems	Environmental adaptation	Plant-pathogen interaction
0.103381	0.0893631	0.0965675	0.086065	0.102277	0.0929662	0.0861251	0.0847914	0.100932	0.100037	0.0948883	0.109658	0.111511	0.0844816	0.0851182	0.10112	0.0842267	0.0859362	0.089926	0.109541	0.0914159	0.101391	0.103252	0.0978672	0.0916772	0.0873462	0.0949871	0.112295	0.102326	0.112072	0.101705	0.094624	0.0874044	0.113094	0.103418	0.0873976	0.102256	0.113949	0.0927042	0.0940335	Organismal Systems	Endocrine system	Insulin signaling pathway
5.69711e-05	0.000166236	6.02064e-05	0.00012173	6.33989e-06	8.25932e-05	8.63133e-05	9.08838e-05	3.68565e-06	7.79662e-06	7.22404e-06	4.36299e-05	1.89258e-05	6.62778e-05	0.000203435	0.000104015	0.000173693	7.51428e-05	0.000166838	0.000226343	0.00034048	4.99361e-05	0.000185021	7.38662e-06	5.10734e-05	0.000550984	5.42378e-05	2.33048e-05	1.80691e-05	3.87968e-06	1.41354e-05	7.65277e-06	6.34699e-05	1.33859e-06	3.89772e-06	1.62261e-05	2.41993e-05	5.06751e-06	2.14666e-05	0.000101022	Organismal Systems	Excretory system	Vasopressin-regulated water reabsorption
0.0488734	0.0462979	0.0509491	0.0538951	0.0394421	0.0461816	0.0534722	0.0529531	0.0422449	0.0400388	0.0547071	0.043326	0.0326815	0.0455105	0.070446	0.0637583	0.0706365	0.0593412	0.0501416	0.0449624	0.0638115	0.0403289	0.0508011	0.0566037	0.0517884	0.0603859	0.0468138	0.0481789	0.0606526	0.0402365	0.0592045	0.0547292	0.0590541	0.0392479	0.0319631	0.0543273	0.0482105	0.0389499	0.0384046	0.0606463	Organismal Systems	Digestive system	Protein digestion and absorption
0	0	0	0.0406276	0.0867451	0.0311637	0.0541394	0	0	0	0	0	0	0.0323269	0	0	0	0	0	0	0	0	0	0	0	0	0	0	0	0	0	0	0	0	0	0	0	0	0	0	Human Diseases	Neurodegenerative disease	Amyotrophic lateral sclerosis (ALS)
0.00077505	0.00182472	0.00158799	0.0020027	0.00140079	0.00244099	0.000792032	0.00155145	0.00207765	0.000906516	0.00132855	0.00111706	0.000960347	0.00169501	0.00503092	0.000704289	0.00255618	0.00104653	0.00165813	0.00182362	0.00162853	0.00125413	0.00165768	0.00169162	0.00129181	0.00194567	0.00243633	0.00117017	0.00184305	0.00278378	0.00136127	0.00204715	0.000480683	0.00172642	0.000843056	0.000698538	0.00122082	0.00128783	0.000600088	0.0022456	Human Diseases	Infectious disease: bacterial	Bacterial invasion of epithelial cells
0.00608918	0.00269718	0.00177578	0.00432928	0.00595151	0.00235755	0.00158701	0.00134273	0.00182012	0.00191358	0.0048872	0.00587708	0.00288954	0.00331655	0.00132481	0.0026825	0.000719433	0.00196764	0.00217266	0.00533802	0.00364617	0.00129527	0.00399712	0.00256335	0.00145609	0.00131639	0.00272446	0.00348894	0.00213475	0.00152494	0.00341369	0.00312994	0.00724484	0.00531276	0.00317909	0.00190739	0.0043066	0.00348773	0.00256257	0.00876837	Human Diseases	Infectious disease: bacterial	Vibrio cholerae infection
0.161833	0.158044	0.154437	0.153482	0.172119	0.147513	0.142545	0.145035	0.183512	0.17775	0.147291	0.154992	0.139184	0.136816	0.157671	0.145315	0.151726	0.146287	0.146879	0.168394	0.159981	0.137393	0.15426	0.148812	0.140001	0.164147	0.163745	0.167442	0.15689	0.158896	0.1686	0.148154	0.151939	0.141112	0.131105	0.143186	0.148298	0.138603	0.118615	0.180247	Cellular Processes	Cellular community - prokaryotes	Biofilm formation - Vibrio cholerae
0.137767	0.144569	0.140172	0.14184	0.102606	0.140121	0.146192	0.147917	0.12048	0.103432	0.145508	0.145373	0.150768	0.156321	0.168336	0.154291	0.172669	0.166117	0.158597	0.146346	0.165447	0.157487	0.152219	0.162387	0.163824	0.176289	0.151714	0.147464	0.15799	0.134565	0.157455	0.156488	0.143869	0.140842	0.149747	0.154344	0.145975	0.155711	0.16025	0.157346	Human Diseases	Infectious disease: bacterial	Epithelial cell signaling in Helicobacter pylori infection
0	0	0	0	0	0	0	0	0	0	0	0	0	0	0	0	0	0	0	0	0	0	0	0	0.00413962	0	0	0	0	0	0	0.00615852	0.00147052	0	0.00904455	0.0034464	0	0	0	0.00641198	Human Diseases	Infectious disease: parasitic	Chagas disease (American trypanosomiasis)
0.0239621	0.017388	0.0162964	0.0201169	0.0334975	0.0190901	0.0119513	0.0148628	0.0179698	0.0263733	0.0197143	0.024276	0.018822	0.0151018	0.0145447	0.0163389	0.00712916	0.0127598	0.0128707	0.0242195	0.0145707	0.0126596	0.0179929	0.00713297	0	0.010613	0.0132953	0.0149613	0.0160545	0.0259828	0.0119356	0	0	0.0201778	0	0	0.0128765	0.0181526	0.00917995	0	Human Diseases	Infectious disease: parasitic	African trypanosomiasis
0	0	0	0	0	0	0	0	0	0	0	0	0	0	0	0	0	0	0	0	0	0.000897834	0	0	0	0	0	0	0.00123715	0	0	0	0	0.000772355	0	0	0	0	0	0.00845793	Human Diseases	Infectious disease: parasitic	Toxoplasmosis
0.00420016	0.00310713	0.00547867	0.00433724	0.00461719	0.00365075	0.00472224	0.00367202	0.00227246	0.00961036	0.00878674	0.00415219	0.00385482	0.00508907	0.00815252	0.010166	0.00572947	0.00451273	0.00451717	0.00417871	0.00660309	0.00510364	0.00668021	0.00974437	0.00957912	0.00407136	0.0034742	0.00454327	0.007073	0.00227017	0.00535539	0.00840007	0.0125404	0.0066385	0.00350925	0.0059815	0.00435925	0.00410499	0.00417497	0.00688085	Human Diseases	Infectious disease: parasitic	Amoebiasis
0.0171465	0.0297677	0.0503165	0.0285833	0.0506531	0.0244163	0.0367652	0.0173418	0.0317586	0.0849461	0.0286501	0.0140723	0.021765	0.0253459	0.0199772	0.0240336	0.032997	0.0151765	0.0169356	0.0219581	0.0306205	0.029056	0.0241762	0.0179449	0.0235475	0.0220688	0.015107	0.025778	0.015124	0.0306286	0.0241533	0.0190744	0.0151607	0.0166526	0.0191427	0.0168946	0.00957138	0.0167445	0.0114565	0.0120617	Human Diseases	Infectious disease: bacterial	Staphylococcus aureus infection
0.000280734	0.00228348	0.000885082	0.00606864	0.00217518	0.000922534	0.000812461	0.000285385	0.00742215	0.00945464	0.0027234	0.000405583	0.00707102	0.00194998	0.000184325	0.00252055	0.0016194	0.00551687	0.000649735	0.00383907	0.00207557	7.7702e-05	0.00347901	0.00186658	0.0010145	0.00171863	0.0159716	0.00402494	0.000349785	0.00852487	0.00379959	0.00243185	0.000356733	0.000419239	0.0045607	0.000215815	0.00487432	0.0024699	0.00191333	0.00592305	Human Diseases	Immune disease	Systemic lupus erythematosus
0	0.000459655	0.00069657	0.000299238	0.004332	0.000155211	0.00016177	0.000118573	0	0	9.98972e-05	0.000155278	0	0.000290071	0	0.000124429	0	8.29775e-05	0.000103317	0.000295548	7.02237e-05	6.6131e-05	0.000170452	5.59751e-05	0	4.92703e-05	0.000112122	0.000441087	0.000976784	0.00104411	0	0	0	0.000340319	0	0	5.95365e-05	8.21131e-05	1.69479e-05	3.76673e-05	Human Diseases	Cardiovascular disease	Hypertrophic cardiomyopathy (HCM)
